# Supplementary material for: Identification of potential key circular RNAs related to cognitive impairment after chronic constriction injury of the sciatic nerve
Source: Front Neurosci. 2022 Aug 18;16:925300. doi: 10.3389/fnins.2022.925300 (PMC9433970; doi:10.3389/fnins.2022.925300)
Supplement: Supplementary file 1 [file Data_Sheet_1.ZIP]

Archive with 47 entries (37 files):
- Raw data/
- Raw data/Figure 1/
- Raw data/Figure 1/B. Paw withdrawal threshold.xlsx
- Raw data/Figure 1/C. Paw withdrawal latency.xlsx
- Raw data/Figure 1/D. Open field text-Distance.xlsx
- Raw data/Figure 1/E. Y maze-Number of arm entries.xlsx
- Raw data/Figure 1/F. Y maze-Spontaneous alternation.xlsx
- Raw data/Figure 1/G. Novel object recognition for identical object.xlsx
- Raw data/Figure 1/H. Novel object recognition for novel object.xlsx
- Raw data/Figure 2/
- Raw data/Figure 2/A. Box-wisker plot.xlsx
- Raw data/Figure 2/B. Volcano plots.xlsx
- Raw data/Figure 2/C. Hierarchical clustering plot.xlsx
- Raw data/Figure 2/D. KEGG analysis UP.csv
- Raw data/Figure 2/E. KEGG analysis Down.csv
- Raw data/Figure 3/
- Raw data/Figure 3/Expression of the identified circRNA.xlsx
- Raw data/Figure 4/
- Raw data/Figure 4/circRNA-miRNA-mRNA.xlsx
- Raw data/Figure 5/
- Raw data/Figure 5/A. Relative expression of IL6, IL1a┬, TNFa┴.xlsx
- Raw data/Figure 5/B. Protein level of IL6, IL1a┬, TNFa┴.xlsx
- Raw data/Figure 5/C. Relative expression of CCL2, CXCL12, CXCR4.xlsx
- Raw data/Figure 6/
- Raw data/Figure 6/A. BCL2 Sham-CCI.jpg
- Raw data/Figure 6/A. Bax Sham-CCI.jpg
- Raw data/Figure 6/A. Cleaved Caspase3-a-Sham-CCI.jpg
- Raw data/Figure 6/A. TGF-a┬ Sham-CCI.jpg
- Raw data/Figure 6/A. a-tubulin Sham-CCI.jpg
- Raw data/Figure 6/B. Quantity of Bax.xlsx
- Raw data/Figure 6/C. Quantity of Bcl2.xlsx
- Raw data/Figure 6/D. Ratio of Bcl2 to Bax.xlsx
- Raw data/Figure 6/E. Quantity of TGF-beta.xlsx
- Raw data/Figure 6/F. Quantity of Cleaved caspase3.xlsx
- Raw data/Figure 6/F. TUNEL staining/
- Raw data/Figure 6/F. TUNEL staining/CCI-DAPI.tif
- Raw data/Figure 6/F. TUNEL staining/CCI-FITC.tif
- Raw data/Figure 6/F. TUNEL staining/CCI-merge.tif
- Raw data/Figure 6/F. TUNEL staining/Sham-DAPI.tif
- Raw data/Figure 6/F. TUNEL staining/Sham-FITC.tif
- Raw data/Figure 6/F. TUNEL staining/Sham-merge.tif
- Raw data/Figure 6/G. Quantity of apoptosis.xlsx
- Raw data/Figure S1/
- Raw data/Figure S1/CircRNA Type Distribution.xlsx
- Raw data/Figure S2/
- Raw data/Figure S2/A. GO analysis UP.csv
- Raw data/Figure S2/B. GO analysis Down.csv
