# Supplementary material for: Identification of potential key circular RNAs related to cognitive impairment after chronic constriction injury of the sciatic nerve
Source: Front Neurosci. 2022 Aug 18;16:925300. doi: 10.3389/fnins.2022.925300 (PMC9433970; doi:10.3389/fnins.2022.925300)
Supplement: Supplementary file 1 [file Data_Sheet_1.ZIP › Raw data/Figure 1/B. Paw withdrawal threshold.xlsx]

## Sheet: Sheet1
Sham	Baseline	Day 1	Day 3	Day 7	Day 14	Day 21
1	9.77	20.09	15.35	31.5	23.83	20.09
2	46.36	23.83	18.17	23.83	15.17	46.36
3	20.09	18.27	13.64	18.17	15.17	31.5
4	12.88	18.27	14.62	18.27	15.17	18.17
5	15.17	23.03	20.09	31.5	20.09	46.36
6	39.91	39.91	46.36	23.03	31.5	26.3
7	20.09	18.17	15.35	39.08	31.5	46.36
8	31.5	23.03	27.41	15.17	46.36	23.03
9	20.09	18.17	46.36	31.5	23.83	31.5
CCI	Baseline	Day 1	Day 3	Day 7	Day 14	Day 21
1	31.5	10.96	8.09	7.31	4.64	4.16875
2	12.12	15.17	13.75	1.83	6.18	4.2
3	12.12	9.21	1.54	2.42	3.65	3.65
4	23.03	15.35	2.42	1.83	1.08	3.65
5	46.36	12.11	1.83	3.65	2.15	6.18
6	12.12	18.16	7.27	4.64	2.42	4.85
7	20.09	18.16	2.62	1.3	6.07	1.55
8	55.97	46.36	18.16	5.25	6.18	6.18
9	31.5	9.77	4.85	4.64	1.55	3.09
