# Supplementary material for: Identification of potential key circular RNAs related to cognitive impairment after chronic constriction injury of the sciatic nerve
Source: Front Neurosci. 2022 Aug 18;16:925300. doi: 10.3389/fnins.2022.925300 (PMC9433970; doi:10.3389/fnins.2022.925300)
Supplement: Supplementary file 1 [file Data_Sheet_1.ZIP › Raw data/Figure 1/C. Paw withdrawal latency.xlsx]

## Sheet: Sheet1
Sham	Baseline	Day 1	Day 3	Day 7	Day 14	Day 21
1	9.63	8.7	6.97	9.9	10.1	9.8
2	13.6	13.37	7.73	9.9	7.3	8.3
3	12.45	12.73	7.7	7.5	6.4	10.3
4	9.57	6.55	8.1	10.9	8.2	10.2
5	7.03	7.47	6.17	8.1	7.9	9.1
6	10.17	8.13	7.63	12.2	8.5	7.8
7	12.43	12.17	6.27	6.1	8.5	10.8
8	10.77	6	9.15	8.4	9.1	8.9
9	10.57	9	9.47	10.7	8.3	9.1
CCI	Baseline	Day 1	Day 3	Day 7	Day 14	Day 21
1	11.93	6.43	4.83	2.87	5.8	3.5375
2	12.05	5.67	5.73	6.03	3.9	4.8
3	13.77	4.77	3.7	4.53	2.6	3.5
4	10.8	6.6	5.8	3.37	4.6	3.1
5	12.2	10.1	2.77	6.9	2.3	3.9
6	11.25	12.53	5.83	2.9	2.5	3.7
7	9.07	10.4	6.03	3.1	3.7	3.4
8	14.63	10.37	1.3	2.8	5.3	2.1
9	11.33	6.03	2.97	3.3	3.8	3.8
