# Supplementary material for: Identification of potential key circular RNAs related to cognitive impairment after chronic constriction injury of the sciatic nerve
Source: Front Neurosci. 2022 Aug 18;16:925300. doi: 10.3389/fnins.2022.925300 (PMC9433970; doi:10.3389/fnins.2022.925300)
Supplement: Supplementary file 1 [file Data_Sheet_1.ZIP › Raw data/Figure 1/D. Open field text-Distance.xlsx]

## Sheet: Sheet1
Sham	Baseline	Day 7	Day 14	Day 21
1	2782.35	4367.14	2111.12	2509.63
2	2564.77	1584.87	3154.71	1180.35
3	4263.35	1970.44	4026.1	3277.05
4	3040.7	4149.63	3488.88	2763.23
5	5036.52	2940.86	3545.16	2153.3
6	3909.86	2111.44	3797.29	2962.88
7	3500.53	1727.89	3557.3	3583.17
8	3628.79	2355.86	2605.7	3250.49
9	3321.59	3488.32	2392.28	1860.82
CCI	Baseline	Day 7	Day 14	Day 21
1	4069.93	1868.93	3001.68	3324.1
2	2881.16	1179.76	3067.41	2349.42
3	2780.03	2235.02	3692.89	3381.15
4	4217.13	4140.45	1949.66	2744.21
5	3382.77	4833.56	3973.83	3809.97
6	3927.71	4312.16	1952.45	2477.7
7	3673.69	2472.49	1587.3	2578.33
8	3186.23	2624.17	2803.84	1776.47
9	2590.58	3638.47	2225.3	3476.9
