# Supplementary material for: Identification of potential key circular RNAs related to cognitive impairment after chronic constriction injury of the sciatic nerve
Source: Front Neurosci. 2022 Aug 18;16:925300. doi: 10.3389/fnins.2022.925300 (PMC9433970; doi:10.3389/fnins.2022.925300)
Supplement: Supplementary file 1 [file Data_Sheet_1.ZIP › Raw data/Figure 1/E. Y maze-Number of arm entries.xlsx]

## Sheet: Sheet1
Sham	Baseline	Day 7	Day 14	Day 21
1	12	21	19	17
2	10	18	9	14
3	14	20	11	21
4	17	30	9	15
5	28	13	15	14
6	16	19	20	24
7	12	20	19	17
8	11	14	14	21
9	24	16	12	13
CCI	Baseline	Day 7	Day 14	Day 21
1	13	23	21	17
2	9	9	8	6
3	18	6	8	17
4	15	13	8	11
5	24	13	12	11
6	18	13	19	23
7	22	22	17	23
8	22	14	21	18
9	25	17	12	11
