# Supplementary material for: Identification of potential key circular RNAs related to cognitive impairment after chronic constriction injury of the sciatic nerve
Source: Front Neurosci. 2022 Aug 18;16:925300. doi: 10.3389/fnins.2022.925300 (PMC9433970; doi:10.3389/fnins.2022.925300)
Supplement: Supplementary file 1 [file Data_Sheet_1.ZIP › Raw data/Figure 1/F. Y maze-Spontaneous alternation.xlsx]

## Sheet: Sheet1
Sham	Baseline	Day 7	Day 14	Day 21
1	80	63.1579	52.9412	66.6667
2	62.5	62.5	57.1429	58.3333
3	66.6667	50	77.7778	57.8947
4	53.3333	57.1429	42.8571	61.5385
5	69.2308	54.5455	84.6154	91.6667
6	71.4286	58.8235	55.5556	50
7	70	61.1111	52.9412	66.6667
8	55.5556	58.3333	66.6667	68.421
9	45.4545	64.2857	70	90.9091
CCI	Baseline	Day 7	Day 14	Day 21
1	90.9091	66.6667	36.8421	33.3333
2	57.1429	71.4286	33.3333	25
3	68.75	75	33.3333	33.3333
4	69.2308	27.2727	66.6667	33.3333
5	63.6364	63.6364	40	44.4444
6	62.5	54.5455	35.2941	42.8571
7	65	75	46.6667	38.0952
8	70	58.3333	52.6316	37.5
9	78.2609	33.3333	50	44.4444
