# Supplementary material for: Identification of potential key circular RNAs related to cognitive impairment after chronic constriction injury of the sciatic nerve
Source: Front Neurosci. 2022 Aug 18;16:925300. doi: 10.3389/fnins.2022.925300 (PMC9433970; doi:10.3389/fnins.2022.925300)
Supplement: Supplementary file 1 [file Data_Sheet_1.ZIP › Raw data/Figure 1/G. Novel object recognition for identical object.xlsx]

## Sheet: Sheet1
Sham	Object 1	Object 2		CCI	Object 1	Object 2
1	57.1429	42.8571		1	68.421	31.5789
2	34.7826	65.2174		2	66.6667	33.3333
3	42.8571	57.1429		3	38.4615	61.5385
4	66.6667	33.3333		4	60	40
5	47.6191	52.3809		5	36.3636	63.6364
6	41.6667	58.3333		6	55	45
7	45.4545	54.5455		7	40.9091	59.0909
8	37.5	62.5		8	66.6667	33.3333
9	66.6667	33.3333		9	46.4286	53.5714
10	33.3333	66.6667		10	41.1765	58.8235
11	53.3333	46.6667		11	53.8462	46.1538
12	61.9048	38.0952		12	38.0952	61.9048
