# Supplementary material for: Identification of potential key circular RNAs related to cognitive impairment after chronic constriction injury of the sciatic nerve
Source: Front Neurosci. 2022 Aug 18;16:925300. doi: 10.3389/fnins.2022.925300 (PMC9433970; doi:10.3389/fnins.2022.925300)
Supplement: Supplementary file 1 [file Data_Sheet_1.ZIP › Raw data/Figure 1/H. Novel object recognition for novel object.xlsx]

## Sheet: Sheet1
Sham	Novel		CCI	Novel
1	65.2174		1	35.7143
2	58.6207		2	42.8571
3	81.8182		3	46.1538
4	56		4	64.2857
5	65.5172		5	45.4545
6	53.3333		6	33.3333
7	80		7	33.3333
8	71.4286		8	37.5
9	58.3333		9	40.9091
10	39.2857		10	36.3636
11	35.7143		11	61.9048
12	46.1538		12	58.3333
