# Supplementary material for: Identification of potential key circular RNAs related to cognitive impairment after chronic constriction injury of the sciatic nerve
Source: Front Neurosci. 2022 Aug 18;16:925300. doi: 10.3389/fnins.2022.925300 (PMC9433970; doi:10.3389/fnins.2022.925300)
Supplement: Supplementary file 1 [file Data_Sheet_1.ZIP › Raw data/Figure 2/B. Volcano plots.xlsx]

## Sheet: Sheet1
circRNA_id	Expression_C1	Expression_C2	Expression_C3	Expression_S1	Expression_S2	Expression_S3	FoldChange	pValue
circRNA_00001|Chr1:1742558_1750895_-	0	0	0.0421152	0	0.0204363	0.0416652	0.678167	0.834653
circRNA_00002|Chr1:1795668_1807003_+	0	0	0.0210576	0	0.0408725	0	0.515201	0.832532
circRNA_00003|Chr1:1802693_1807003_+	0	0.0321343	0	0	0	0.0520815	0.617	0.85658
circRNA_00004|Chr1:1841452_1846589_+	0.0318314	0.0214228	0.0526439	0	0.0204363	0.0208326	2.56606	0.4033
circRNA_00005|Chr1:1872471_1876206_-	0	0	0	0	0	0.0208326	0	0.696243
circRNA_00006|Chr1:1901431_1906299_+	0	0	0	0	0.0204363	0	0	0.769771
circRNA_00007|Chr1:1901431_1909369_+	0	0	0.0210576	0	0	0	#DIV/0!	0.727507
circRNA_00008|Chr1:1901431_1921741_+	0	0	0	0	0	0	#DIV/0!
circRNA_00009|Chr1:2375315_2377265_-	0	0	0	0.021425	0	0	0	0.772326
circRNA_00010|Chr1:2839790_2849731_-	0.0318314	0	0.0421152	0.021425	0.0204363	0.0520815	0.787145	0.839122
circRNA_00011|Chr1:2876047_2910994_-	0	0	0	0	0	0	#DIV/0!
circRNA_00012|Chr1:3890868_3949063_-	0	0	0	0	0.0408725	0.0208326	0	0.215871
circRNA_00013|Chr1:3900408_3943683_-	0	0	0.0210576	0	0	0	#DIV/0!	0.727507
circRNA_00014|Chr1:3900408_3949063_-	0.0212209	0	0	0	0	0	#DIV/0!	0.781486
circRNA_00015|Chr1:3908641_3943683_-	0	0.0214228	0	0	0	0	#DIV/0!	0.772963
circRNA_00016|Chr1:3908641_3949063_-	0	0	0	0.021425	0	0	0	0.772326
circRNA_00017|Chr1:3914894_3932507_-	0	0	0	0	0.0204363	0	0	0.769771
circRNA_00018|Chr1:3919308_3947619_-	0	0	0	0.021425	0	0	0	0.772326
circRNA_00019|Chr1:3941650_3949063_-	0.0424418	0.0428457	0.0210576	0	0	0.0416652	2.55237	0.403611
circRNA_00020|Chr1:4785926_4786856_-	0	0.0428457	0.0210576	0.021425	0	0.0208326	1.51223	0.873741
circRNA_00021|Chr1:5210582_5211618_+	0	0	0.0315864	0	0.0204363	0	1.5456	1
circRNA_00022|Chr1:5269856_5289623_+	0	0.0214228	0.0315864	0	0	0	#DIV/0!	0.375585
circRNA_00023|Chr1:6534185_6546490_-	0	0	0.0210576	0	0	0	#DIV/0!	0.727507
circRNA_00024|Chr1:6534185_6601608_-	0	0	0	0	0	0	#DIV/0!
circRNA_00025|Chr1:6804365_6816920_-	0	0.0214228	0	0	0	0	#DIV/0!	0.772963
circRNA_00026|Chr1:6804365_6824947_-	0	0	0	0	0	0.0312489	0	0.677011
circRNA_00027|Chr1:7698480_7699685_-	0	0	0.0421152	0	0	0	#DIV/0!	0.557784
circRNA_00028|Chr1:7961776_7973865_-	0.0530523	0	0.0210576	0.021425	0.0204363	0	1.77037	0.725135
circRNA_00029|Chr1:7961776_7976859_-	0	0	0	0	0	0	#DIV/0!
circRNA_00030|Chr1:7973047_7973865_-	0	0.0428457	0	0	0	0	#DIV/0!	0.495513
circRNA_00031|Chr1:7973764_7976859_-	0.137936	0.117826	0.0421152	0.0749873	0.132836	0.156244	0.818191	0.552055
circRNA_00032|Chr1:8155769_8156553_+	0	0	0	0.0428499	0	0.0312489	0	0.142287
circRNA_00033|Chr1:8155769_8159996_+	0.0424418	0.0321343	0	0	0	0	#DIV/0!	0.145313
circRNA_00034|Chr1:8155769_8177205_+	0	0	0	0	0	0.0208326	0	0.696243
circRNA_00035|Chr1:8592170_8646319_-	0	0	0	0	0	0.0208326	0	0.696243
circRNA_00036|Chr1:8618832_8646319_-	0	0	0.0315864	0	0	0	#DIV/0!	0.694392
circRNA_00037|Chr1:8846801_8860029_-	0.0212209	0.0321343	0.0421152	0.0535624	0.0715269	0.104163	0.416442	0.111025
circRNA_00038|Chr1:12054554_12077227_-	0	0	0.0210576	0	0	0	#DIV/0!	0.727507
circRNA_00039|Chr1:12086530_12134025_+	0.0212209	0	0.0210576	0.021425	0	0	1.97333	0.849958
circRNA_00040|Chr1:12128638_12134025_+	0.0530523	0.0214228	0.0421152	0	0.0510907	0.072914	0.940208	0.960845
circRNA_00041|Chr1:12128638_12158667_+	0.0530523	0.0428457	0	0	0	0.0416652	2.30163	0.534012
circRNA_00042|Chr1:13262070_13268495_+	0.116715	0.0964028	0.0526439	0.0642749	0.0919632	0.166661	0.82305	0.593435
circRNA_00043|Chr1:13280089_13295608_+	0	0.0214228	0	0	0	0	#DIV/0!	0.772963
circRNA_00044|Chr1:13642747_13682276_+	0	0	0	0	0	0.0208326	0	0.696243
circRNA_00045|Chr1:13696687_13704515_+	0.0212209	0	0	0	0	0.0208326	1.01864	1
circRNA_00046|Chr1:13696687_13704812_+	0.0212209	0.0321343	0	0	0.0306544	0	1.74054	0.856371
circRNA_00047|Chr1:13849355_13850800_-	0	0	0	0	0	0	#DIV/0!
circRNA_00048|Chr1:14012562_14035307_-	0	0.0214228	0	0	0	0	#DIV/0!	0.772963
circRNA_00049|Chr1:15488392_15494771_+	0.0742732	0.0535571	0.0737015	0.021425	0.16349	0.0520815	0.850358	0.805645
circRNA_00050|Chr1:15715367_15731805_+	0	0	0	0	0	0.0208326	0	0.696243
circRNA_00051|Chr1:15810248_15816668_+	0	0	0	0	0	0	#DIV/0!
circRNA_00052|Chr1:16492929_16503517_+	0.0318314	0	0	0	0	0	#DIV/0!	0.667513
circRNA_00053|Chr1:16492929_16520127_+	0	0	0	0.0321374	0	0	0	0.635814
circRNA_00054|Chr1:16492929_16530121_+	0	0.0214228	0.0210576	0.0428499	0	0.0208326	0.667066	0.826549
circRNA_00055|Chr1:16499951_16530121_+	0	0	0.0210576	0.0321374	0	0	0.655235	0.986097
circRNA_00056|Chr1:16499951_16582189_+	0	0	0	0	0	0	#DIV/0!
circRNA_00057|Chr1:16501897_16514296_+	0	0	0	0	0	0	#DIV/0!
circRNA_00058|Chr1:16514097_16530121_+	0.0212209	0	0.0421152	0	0.0408725	0	1.5496	0.880434
circRNA_00059|Chr1:16514097_16561994_+	0	0	0.0210576	0	0	0	#DIV/0!	0.727507
circRNA_00060|Chr1:16530001_16561994_+	0.0212209	0	0	0	0	0	#DIV/0!	0.781486
circRNA_00061|Chr1:16530001_16582189_+	0.0212209	0.0214228	0	0	0	0	#DIV/0!	0.485165
circRNA_00062|Chr1:16530001_16601769_+	0	0	0.0210576	0	0	0.0520815	0.40432	0.715275
circRNA_00063|Chr1:16830660_16831852_+	0	0	0.0210576	0	0	0	#DIV/0!	0.727507
circRNA_00064|Chr1:16859047_16873397_+	0	0	0.0210576	0	0.0204363	0.0312489	0.40742	0.679655
circRNA_00065|Chr1:16859047_16875754_+	0	0.0214228	0.0421152	0.021425	0	0.0416652	1.0071	1
circRNA_00066|Chr1:16859047_16879498_+	0.0424418	0	0.0315864	0.021425	0	0.0312489	1.40541	0.883341
circRNA_00067|Chr1:16859047_16896071_+	0	0	0	0	0	0	#DIV/0!
circRNA_00068|Chr1:16875650_16879498_+	0.0212209	0	0	0.0642749	0.0408725	0	0.201821	0.206344
circRNA_00069|Chr1:17536371_17540345_-	0.0318314	0	0	0	0	0	#DIV/0!	0.667513
circRNA_00070|Chr1:17536371_17554677_-	0	0	0	0	0	0.0208326	0	0.696243
circRNA_00071|Chr1:17536371_17560520_-	0	0	0	0	0.0204363	0	0	0.769771
circRNA_00072|Chr1:17740072_17769428_-	0.0318314	0.0428457	0.0315864	0.0321374	0	0	3.30653	0.2806
circRNA_00073|Chr1:17769254_17789789_-	0	0	0	0	0.0204363	0	0	0.769771
circRNA_00074|Chr1:17854009_17854280_-	0	0	0	0	0	0	#DIV/0!
circRNA_00075|Chr1:20022792_20047889_+	0.0318314	0.0321343	0.0631727	0.0321374	0.0306544	0	2.02476	0.443791
circRNA_00076|Chr1:20022792_20064171_+	0.0212209	0	0	0	0	0	#DIV/0!	0.781486
circRNA_00077|Chr1:20022792_20072803_+	0	0	0	0	0	0	#DIV/0!
circRNA_00078|Chr1:20409217_20411106_+	0	0	0	0	0	0.0208326	0	0.696243
circRNA_00079|Chr1:20945434_20962540_-	0	0	0.0421152	0	0	0.0208326	2.0216	0.869339
circRNA_00080|Chr1:21142145_21149467_+	0	0	0	0.021425	0	0	0	0.772326
circRNA_00081|Chr1:21142145_21164430_+	0.212209	0.0856913	0.178989	0.0856998	0.0715269	0.156244	1.52132	0.317171
circRNA_00082|Chr1:21142145_21191938_+	0	0	0	0	0	0	#DIV/0!
circRNA_00083|Chr1:21142145_21211619_+	0	0	0.0737015	0	0	0.0624977	1.17927	1
circRNA_00084|Chr1:21149313_21164430_+	0	0.0214228	0.0210576	0	0	0	#DIV/0!	0.524077
circRNA_00085|Chr1:21160905_21164430_+	0	0	0	0	0.0306544	0.0208326	0	0.333059
circRNA_00086|Chr1:21160905_21211619_+	0.0212209	0.0214228	0	0.0321374	0	0	1.32692	1
circRNA_00087|Chr1:21189975_21211619_+	0	0	0.0315864	0	0	0	#DIV/0!	0.694392
circRNA_00088|Chr1:21211472_21264739_+	0.0212209	0	0	0	0	0	#DIV/0!	0.781486
circRNA_00089|Chr1:21263654_21264739_+	0	0	0.0210576	0	0	0	#DIV/0!	0.727507
circRNA_00090|Chr1:21549835_21562742_-	0.0318314	0.0856913	0.0421152	0.0428499	0.0613088	0.0937466	0.806638	0.675049
circRNA_00091|Chr1:22142947_22150893_-	0	0	0	0	0	0.0312489	0	0.677011
circRNA_00092|Chr1:22707360_22707595_-	0	0	0	0	0	0.0312489	0	0.677011
circRNA_00093|Chr1:22716588_22735761_-	0.0318314	0.0214228	0	0.021425	0.0306544	0	1.02256	1
circRNA_00094|Chr1:22716588_22738713_-	0	0	0	0	0	0	#DIV/0!
circRNA_00095|Chr1:22725080_22738713_-	0	0.0214228	0	0	0	0	#DIV/0!	0.772963
circRNA_00096|Chr1:22735614_22738709_-	0	0	0	0	0	0.0312489	0	0.677011
circRNA_00097|Chr1:22735614_22738713_-	0.0318314	0.0642685	0	0	0.0306544	0.0312489	1.55242	0.774136
circRNA_00098|Chr1:23423041_23458064_+	0	0	0	0.021425	0	0	0	0.772326
circRNA_00099|Chr1:23995884_24002194_+	0	0	0	0	0	0	#DIV/0!
circRNA_00100|Chr1:25213450_25284394_+	0	0.0642685	0.0210576	0	0	0	#DIV/0!	0.164122
circRNA_00101|Chr1:25216049_25284394_+	0	0.0321343	0	0	0	0.0312489	1.02833	1
circRNA_00102|Chr1:25274525_25284394_+	0	0	0.0526439	0.021425	0.0204363	0	1.25758	1
circRNA_00103|Chr1:25284174_25284394_+	0.0424418	0.0642685	0.0737015	0.0749873	0.0408725	0.0624977	1.01152	1
circRNA_00104|Chr1:27476375_27494574_+	0.0212209	0	0	0	0	0	#DIV/0!	0.781486
circRNA_00105|Chr1:27476375_27562055_+	0.0318314	0	0.0210576	0	0	0	#DIV/0!	0.354133
circRNA_00106|Chr1:27936932_27937132_+	0	0	0.0210576	0	0	0	#DIV/0!	0.727507
circRNA_00107|Chr1:27936932_27941577_+	0.0530523	0.0214228	0.0631727	0.0428499	0.0306544	0	1.87265	0.464569
circRNA_00108|Chr1:28253104_28286937_-	0	0.0321343	0	0	0	0	#DIV/0!	0.67793
circRNA_00109|Chr1:28273665_28286947_-	0	0	0	0	0	0	#DIV/0!
circRNA_00110|Chr1:28362167_28375861_+	0	0	0	0	0	0	#DIV/0!
circRNA_00111|Chr1:28362167_28391305_+	0.0424418	0.0428457	0	0	0	0.0208326	4.09395	0.333513
circRNA_00112|Chr1:29319344_29331518_+	0	0	0	0	0	0	#DIV/0!
circRNA_00113|Chr1:29319344_29369105_+	0.0318314	0	0	0	0	0	#DIV/0!	0.667513
circRNA_00114|Chr1:29322017_29331518_+	0.0318314	0.0535571	0.136874	0.0749873	0.0510907	0.0937466	1.01109	1
circRNA_00115|Chr1:29322017_29369105_+	0	0	0.0315864	0.021425	0	0.0208326	0.747473	0.982243
circRNA_00116|Chr1:29436596_29471715_+	0	0	0	0	0	0	#DIV/0!
circRNA_00117|Chr1:29436596_29514472_+	0	0	0	0	0	0.0208326	0	0.696243
circRNA_00118|Chr1:29457380_29462756_+	0	0	0	0.021425	0	0	0	0.772326
circRNA_00119|Chr1:29457380_29471715_+	0	0.0321343	0	0.021425	0	0	1.49985	1
circRNA_00120|Chr1:31118290_31122188_-	0	0.0321343	0	0	0	0	#DIV/0!	0.67793
circRNA_00121|Chr1:31721677_31725816_+	0	0	0	0	0	0	#DIV/0!
circRNA_00122|Chr1:31867512_31867695_-	0	0	0	0	0	0.0208326	0	0.696243
circRNA_00123|Chr1:31950617_31962268_-	0	0	0	0.021425	0.0204363	0	0	0.443584
circRNA_00124|Chr1:32283140_32288839_-	0	0	0	0	0	0	#DIV/0!
circRNA_00125|Chr1:36407810_36419485_+	0	0	0.0421152	0	0.0306544	0	1.37387	1
circRNA_00126|Chr1:36417425_36419485_+	0.0424418	0.0856913	0.0210576	0.0535624	0.0510907	0.0208326	1.18891	0.931653
circRNA_00127|Chr1:37507279_37535617_+	0	0	0.0210576	0	0	0	#DIV/0!	0.727507
circRNA_00128|Chr1:37512286_37532797_+	0	0.0321343	0	0	0	0	#DIV/0!	0.67793
circRNA_00129|Chr1:37512286_37535617_+	0.0318314	0.0535571	0	0.0428499	0.0510907	0.0520815	0.584764	0.427466
circRNA_00130|Chr1:37512286_37569356_+	0.0424418	0	0.0210576	0.021425	0	0.0416652	1.00649	1
circRNA_00131|Chr1:37522470_37535617_+	0.0424418	0	0.0421152	0.0321374	0	0.0937466	0.671705	0.69506
circRNA_00132|Chr1:37522470_37569356_+	0	0	0	0	0.0204363	0	0	0.769771
circRNA_00133|Chr1:37607345_37621662_+	0	0	0	0	0	0.0312489	0	0.677011
circRNA_00134|Chr1:37811063_37811741_-	0	0.0321343	0.0315864	0	0.0510907	0.0833303	0.474038	0.38854
circRNA_00135|Chr1:37988341_37990001_-	0.0212209	0.0321343	0	0	0	0.0208326	2.56114	0.700164
circRNA_00136|Chr1:38828491_38895872_-	0	0	0	0	0	0.0312489	0	0.677011
circRNA_00137|Chr1:39871792_39880408_+	0	0	0	0	0	0.0312489	0	0.677011
circRNA_00138|Chr1:39876532_39880408_+	0	0.0321343	0	0	0	0.0520815	0.617	0.85658
circRNA_00139|Chr1:40433889_40434397_+	0	0	0.0210576	0	0	0	#DIV/0!	0.727507
circRNA_00140|Chr1:40433889_40459139_+	0	0.0214228	0	0	0	0.0312489	0.685555	0.986388
circRNA_00141|Chr1:40485158_40489525_+	0	0	0	0	0	0.0208326	0	0.696243
circRNA_00142|Chr1:40517850_40518782_+	0	0	0	0	0.0306544	0	0	0.64126
circRNA_00143|Chr1:40949992_40955468_-	0	0	0	0	0.0204363	0	0	0.769771
circRNA_00144|Chr1:40967188_40972830_-	0	0.0214228	0.0210576	0	0.0408725	0	1.03934	1
circRNA_00145|Chr1:41730602_41738185_-	0	0	0	0	0	0	#DIV/0!
circRNA_00146|Chr1:41834768_41838187_-	0.0318314	0	0	0	0.0204363	0	1.55759	1
circRNA_00147|Chr1:42508955_42530725_-	0.0424418	0.0856913	0.0421152	0.021425	0.0817451	0.072914	0.966858	0.95288
circRNA_00148|Chr1:44045275_44061740_+	0.0318314	0	0.0315864	0.0428499	0	0	1.48	0.877194
circRNA_00149|Chr1:44366948_44372134_+	0	0	0	0	0	0	#DIV/0!
circRNA_00150|Chr1:45897430_45923422_+	0	0	0	0	0	0	#DIV/0!
circRNA_00151|Chr1:45923228_45923422_+	0	0.0214228	0	0.0321374	0	0	0.666601	0.985926
circRNA_00152|Chr1:45923228_45924097_+	0	0	0	0	0.0204363	0	0	0.769771
circRNA_00153|Chr1:45923228_45983943_+	0	0	0	0	0.0306544	0	0	0.64126
circRNA_00154|Chr1:45923228_46014665_+	0.0742732	0.214228	0.157932	0.192825	0.0715269	0.218742	0.924114	0.793622
circRNA_00155|Chr1:45983794_46014665_+	0	0	0	0	0	0.0208326	0	0.696243
circRNA_00156|Chr1:46130643_46169961_+	0.0318314	0	0	0	0	0	#DIV/0!	0.667513
circRNA_00157|Chr1:46130643_46183170_+	0.0318314	0.0535571	0	0	0	0	#DIV/0!	0.0956499
circRNA_00158|Chr1:46605520_46625107_+	0.0212209	0.0214228	0.0210576	0.021425	0.0408725	0	1.02253	1
circRNA_00159|Chr1:46877133_46894154_+	0	0	0	0	0	0	#DIV/0!
circRNA_00160|Chr1:47030544_47032563_+	0.0318314	0.0214228	0.0315864	0.0321374	0	0	2.63993	0.460811
circRNA_00161|Chr1:47030544_47077979_+	0	0	0.0315864	0	0	0.0312489	1.0108	1
circRNA_00162|Chr1:47193254_47202318_+	0	0	0	0.0321374	0	0	0	0.635814
circRNA_00163|Chr1:47915029_47916946_-	0.0530523	0.0214228	0.0315864	0	0.0204363	0	5.18987	0.183755
circRNA_00164|Chr1:47961823_47965211_+	0	0	0	0	0.0204363	0	0	0.769771
circRNA_00165|Chr1:47984746_48022341_+	0	0	0.0315864	0	0	0	#DIV/0!	0.694392
circRNA_00166|Chr1:48110321_48132430_+	0	0	0	0	0	0	#DIV/0!
circRNA_00167|Chr1:48131641_48132726_+	0	0.0214228	0	0	0	0.0208326	1.02833	1
circRNA_00168|Chr1:48792572_48792829_-	0.0212209	0	0	0	0	0	#DIV/0!	0.781486
circRNA_00169|Chr1:48792572_48797638_-	0	0.0214228	0.0315864	0	0	0	#DIV/0!	0.375585
circRNA_00170|Chr1:49844380_49855224_-	0	0	0	0	0	0	#DIV/0!
circRNA_00171|Chr1:52388783_52415746_-	0	0	0	0	0	0	#DIV/0!
circRNA_00172|Chr1:52414237_52444705_-	0	0	0	0	0.0204363	0	0	0.769771
circRNA_00173|Chr1:53433883_53449926_+	0.0318314	0	0	0	0	0	#DIV/0!	0.667513
circRNA_00174|Chr1:53728975_53731109_-	0	0	0.0210576	0	0	0	#DIV/0!	0.727507
circRNA_00175|Chr1:53743313_53753638_-	0.0212209	0	0	0	0	0	#DIV/0!	0.781486
circRNA_00176|Chr1:53753552_53802658_-	0	0	0	0	0	0	#DIV/0!
circRNA_00177|Chr1:53788308_53802658_-	0	0.0642685	0	0	0	0.0312489	2.05667	0.809039
circRNA_00178|Chr1:54441038_54441485_-	0	0	0	0	0	0	#DIV/0!
circRNA_00179|Chr1:56366809_56370833_+	0	0	0	0	0	0	#DIV/0!
circRNA_00180|Chr1:56848551_56909980_-	0	0.0214228	0	0	0	0	#DIV/0!	0.772963
circRNA_00181|Chr1:56859784_56860320_-	0	0	0	0.021425	0	0	0	0.772326
circRNA_00182|Chr1:56859784_56878958_-	0	0.0428457	0.0631727	0	0	0	#DIV/0!	0.0491466
circRNA_00183|Chr1:56859784_56880795_-	0.116715	0	0.0737015	0.0428499	0.0510907	0	2.02699	0.498106
circRNA_00184|Chr1:56873129_56878958_-	0.180378	0.0856913	0	0	0.0408725	0	6.50973	0.174939
circRNA_00185|Chr1:56873129_56880795_-	0.0212209	0.0964028	0.105288	0.0535624	0.0408725	0.218742	0.711775	0.580157
circRNA_00186|Chr1:56902969_56939897_-	0	0	0	0	0	0	#DIV/0!
circRNA_00187|Chr1:56917845_56939897_-	0	0	0.0210576	0	0	0	#DIV/0!	0.727507
circRNA_00188|Chr1:57349992_57360209_+	0	0	0	0	0	0.0312489	0	0.677011
circRNA_00189|Chr1:57358582_57373925_+	0	0	0	0	0	0	#DIV/0!
circRNA_00190|Chr1:57358582_57374456_+	0	0	0	0	0	0.0208326	0	0.696243
circRNA_00191|Chr1:57470762_57470960_-	0	0	0.0210576	0	0	0	#DIV/0!	0.727507
circRNA_00192|Chr1:57482645_57486283_-	0.0318314	0	0.0315864	0	0.0408725	0	1.5516	0.876454
circRNA_00193|Chr1:57495713_57506867_+	0	0	0	0	0	0	#DIV/0!
circRNA_00194|Chr1:57722004_57740161_+	0	0	0.0315864	0	0	0	#DIV/0!	0.694392
circRNA_00195|Chr1:57742000_57744248_+	0	0	0	0.021425	0	0	0	0.772326
circRNA_00196|Chr1:59178524_59199472_+	0	0	0	0	0	0.0208326	0	0.696243
circRNA_00197|Chr1:60729449_60731003_-	0	0	0	0	0.0204363	0	0	0.769771
circRNA_00198|Chr1:62234167_62240754_-	0.0318314	0	0	0	0	0	#DIV/0!	0.667513
circRNA_00199|Chr1:62315865_62374657_-	0	0	0.0210576	0	0	0	#DIV/0!	0.727507
circRNA_00200|Chr1:62472136_62506087_-	0	0	0	0	0	0	#DIV/0!
circRNA_00201|Chr1:62472136_62534546_-	0.0954941	0	0.0315864	0.0428499	0	0.0312489	1.71501	0.701333
circRNA_00202|Chr1:62505955_62538222_-	0	0	0	0	0	0	#DIV/0!
circRNA_00203|Chr1:62532596_62541278_-	0.0212209	0.0214228	0.0210576	0	0	0	#DIV/0!	0.239734
circRNA_00204|Chr1:62532596_62562097_-	0.0742732	0.0428457	0.0737015	0.0321374	0.0306544	0.072914	1.40613	0.657256
circRNA_00205|Chr1:62837077_62851744_+	0	0	0	0	0	0.0416652	0	0.550457
circRNA_00206|Chr1:63778610_63845185_+	0	0	0	0	0	0	#DIV/0!
circRNA_00207|Chr1:64407471_64407651_+	0.0212209	0.0214228	0	0.0321374	0	0	1.32692	1
circRNA_00208|Chr1:64409092_64418058_-	0.0424418	0	0	0	0	0	#DIV/0!	0.498232
circRNA_00209|Chr1:64413054_64414649_-	0	0.0214228	0.0315864	0.021425	0	0.0312489	1.00637	1
circRNA_00210|Chr1:64414411_64418058_-	0	0	0	0	0	0	#DIV/0!
circRNA_00211|Chr1:64414411_64425161_-	0	0.0214228	0	0	0	0	#DIV/0!	0.772963
circRNA_00212|Chr1:64417870_64425161_-	0	0.0428457	0	0	0	0.0208326	2.05667	0.859349
circRNA_00213|Chr1:64418822_64425161_-	0.0318314	0	0	0.0428499	0.0408725	0.0416652	0.253864	0.1394
circRNA_00214|Chr1:64721466_64732312_+	0	0	0	0	0	0	#DIV/0!
circRNA_00215|Chr1:64725487_64732312_+	0	0	0	0.0321374	0	0	0	0.635814
circRNA_00216|Chr1:65115127_65166133_-	0.148546	0.128537	0.147403	0.160687	0.0817451	0.156244	1.06474	1
circRNA_00217|Chr1:65154293_65166133_-	0.0424418	0	0.0526439	0.0535624	0.0204363	0.0833303	0.604375	0.449841
circRNA_00218|Chr1:65163812_65166133_-	0.0530523	0.0642685	0.0526439	0	0.0204363	0	8.31682	0.0253971
circRNA_00219|Chr1:65850468_65852263_+	0.0530523	0.0428457	0.115817	0.0642749	0.112399	0.124995	0.701809	0.388679
circRNA_00220|Chr1:66212117_66216392_-	0	0	0	0	0	0.0208326	0	0.696243
circRNA_00221|Chr1:66900353_66908582_+	0	0	0	0	0	0	#DIV/0!
circRNA_00222|Chr1:66934989_66944229_-	0.0424418	0.0428457	0.0842303	0.0321374	0	0	5.27478	0.051078
circRNA_00223|Chr1:67273619_67318471_+	0	0	0.0210576	0	0.0204363	0	1.0304	1
circRNA_00224|Chr1:70003515_70021955_-	0.0212209	0	0	0	0	0.0416652	0.50932	0.831122
circRNA_00225|Chr1:71162391_71173112_-	0.0318314	0	0	0	0	0	#DIV/0!	0.667513
circRNA_00226|Chr1:71171522_71173112_-	0	0	0	0	0	0.0208326	0	0.696243
circRNA_00227|Chr1:71182993_71190480_-	0	0	0	0	0	0.0208326	0	0.696243
circRNA_00228|Chr1:72317544_72321634_-	0	0	0	0.0321374	0	0	0	0.635814
circRNA_00229|Chr1:72537392_72539371_+	0	0	0	0	0.0204363	0	0	0.769771
circRNA_00230|Chr1:72718573_72718974_-	0	0	0	0	0	0	#DIV/0!
circRNA_00231|Chr1:72767483_72775701_+	0	0	0	0	0	0.0208326	0	0.696243
circRNA_00232|Chr1:72958563_72980019_+	0.0318314	0	0.0421152	0	0.0408725	0.0416652	0.895912	0.969679
circRNA_00233|Chr1:72975360_72980019_+	0	0.0214228	0	0	0.0408725	0	0.524138	0.82975
circRNA_00234|Chr1:73837715_73839810_+	0	0	0	0	0	0	#DIV/0!
circRNA_00235|Chr1:73860063_73867801_+	0.0318314	0.0535571	0	0	0	0	#DIV/0!	0.0956499
circRNA_00236|Chr1:73867219_73867801_+	0	0	0.0210576	0	0	0	#DIV/0!	0.727507
circRNA_00237|Chr1:77872644_77874388_-	0.0212209	0.0214228	0	0	0.0306544	0	1.39111	1
circRNA_00238|Chr1:78369712_78370333_+	0.159157	0.0749799	0.126345	0.224962	0.235017	0.145828	0.595044	0.0944245
circRNA_00239|Chr1:78505825_78522187_-	0	0	0	0	0	0	#DIV/0!
circRNA_00240|Chr1:78518319_78522187_-	0.0318314	0.0428457	0	0.0428499	0.0204363	0.0416652	0.71154	0.711746
circRNA_00241|Chr1:78676164_78681375_+	0.0212209	0	0	0	0	0.0416652	0.50932	0.831122
circRNA_00242|Chr1:78746045_78750096_+	0	0.0321343	0	0	0	0	#DIV/0!	0.67793
circRNA_00243|Chr1:78808552_78808927_+	0	0	0	0	0.0204363	0	0	0.769771
circRNA_00244|Chr1:79848478_79856028_+	0	0	0.0210576	0	0	0	#DIV/0!	0.727507
circRNA_00245|Chr1:79945447_79946090_+	0	0	0	0.0428499	0	0.0312489	0	0.142287
circRNA_00246|Chr1:80097757_80106150_+	0	0	0	0	0	0	#DIV/0!
circRNA_00247|Chr1:80102702_80103696_+	0.0212209	0	0	0	0.0817451	0	0.259599	0.572448
circRNA_00248|Chr1:80299171_80303746_+	0	0	0	0	0	0	#DIV/0!
circRNA_00249|Chr1:80560365_80561322_-	0	0	0.0210576	0	0	0	#DIV/0!	0.727507
circRNA_00250|Chr1:80951092_80955074_+	0	0.0214228	0	0	0	0	#DIV/0!	0.772963
circRNA_00251|Chr1:81437928_81438850_+	0.0424418	0	0.0210576	0	0	0.0312489	2.03205	0.724016
circRNA_00252|Chr1:81864664_81865545_-	0	0	0.0210576	0	0	0	#DIV/0!	0.727507
circRNA_00253|Chr1:82534666_82538202_-	0	0.0214228	0	0	0	0	#DIV/0!	0.772963
circRNA_00254|Chr1:82536923_82538164_-	0	0	0.0315864	0	0	0	#DIV/0!	0.694392
circRNA_00255|Chr1:83970562_83971110_-	0	0	0	0	0	0	#DIV/0!
circRNA_00256|Chr1:84060848_84061187_+	0.0530523	0.0321343	0.0631727	0.0749873	0	0.104163	0.828128	0.781324
circRNA_00257|Chr1:84074040_84076229_+	0	0	0	0	0	0	#DIV/0!
circRNA_00258|Chr1:84202552_84208536_-	0	0	0.0210576	0	0	0	#DIV/0!	0.727507
circRNA_00259|Chr1:84334700_84335933_+	0	0	0	0	0	0	#DIV/0!
circRNA_00260|Chr1:84335670_84335818_+	0	0	0	0	0	0	#DIV/0!
circRNA_00261|Chr1:84418344_84431239_+	0	0.0535571	0	0.0428499	0	0.0312489	0.72278	0.859846
circRNA_00262|Chr1:84431128_84445320_+	0	0.0321343	0	0	0	0.0208326	1.5425	1
circRNA_00263|Chr1:84542396_84615182_+	0	0	0	0	0	0	#DIV/0!
circRNA_00264|Chr1:84640085_84679646_+	0	0.0214228	0.0210576	0	0.0204363	0.0312489	0.821908	0.978656
circRNA_00265|Chr1:85299420_85301576_-	0.0318314	0	0	0	0	0	#DIV/0!	0.667513
circRNA_00266|Chr1:86959822_86961809_+	0.0212209	0.0214228	0	0	0	0	#DIV/0!	0.485165
circRNA_00267|Chr1:87010380_87010777_+	0	0	0	0	0.0204363	0	0	0.769771
circRNA_00268|Chr1:87308116_87321016_-	0	0	0	0	0.0306544	0	0	0.64126
circRNA_00269|Chr1:87947015_87947368_+	0	0	0	0	0	0	#DIV/0!
circRNA_00270|Chr1:88583266_88587175_+	0.0318314	0.0642685	0.0737015	0.0535624	0	0	3.17016	0.131402
circRNA_00271|Chr1:88583266_88592011_+	0	0	0	0	0	0	#DIV/0!
circRNA_00272|Chr1:88586283_88592011_+	0	0	0	0.0321374	0	0	0	0.635814
circRNA_00273|Chr1:88586311_88592011_+	0	0	0	0.021425	0.0204363	0	0	0.443584
circRNA_00274|Chr1:88825988_88900825_-	0	0	0	0	0	0	#DIV/0!
circRNA_00275|Chr1:89001745_89004978_-	0	0	0	0	0	0.0208326	0	0.696243
circRNA_00276|Chr1:89353098_89355401_-	0	0	0.0210576	0	0	0	#DIV/0!	0.727507
circRNA_00277|Chr1:89353111_89353272_+	0	0.0214228	0	0	0	0	#DIV/0!	0.772963
circRNA_00278|Chr1:89551952_89557163_+	0.0212209	0.0535571	0.0421152	0	0.0306544	0	3.81326	0.218181
circRNA_00279|Chr1:89576859_89577371_-	0	0	0	0	0.0204363	0	0	0.769771
circRNA_00280|Chr1:89869828_89871257_-	0.0318314	0	0.0315864	0.021425	0	0	2.95999	0.556384
circRNA_00281|Chr1:90048086_90051461_-	0.0212209	0	0	0	0	0	#DIV/0!	0.781486
circRNA_00282|Chr1:90116534_90126552_-	0.0212209	0	0	0	0	0.0208326	1.01864	1
circRNA_00283|Chr1:90149090_90150334_-	0	0	0	0	0	0	#DIV/0!
circRNA_00284|Chr1:90796675_90889195_+	0	0	0	0	0.0204363	0	0	0.769771
circRNA_00285|Chr1:90856947_90889195_+	0	0	0	0	0	0	#DIV/0!
circRNA_00286|Chr1:91560398_91562180_-	0	0	0	0.0428499	0	0	0	0.484691
circRNA_00287|Chr1:91560398_91564403_-	0	0.0321343	0	0	0	0.0208326	1.5425	1
circRNA_00288|Chr1:91671407_91673515_+	0.0318314	0.0535571	0	0.0428499	0.0408725	0.0624977	0.583972	0.428948
circRNA_00289|Chr1:91873487_91879026_+	0	0.0535571	0.0526439	0.0535624	0.0613088	0.0624977	0.598758	0.38813
circRNA_00290|Chr1:91873487_91883284_+	0.106105	0.139248	0.115817	0.0749873	0.0919632	0.135412	1.19449	0.792119
circRNA_00291|Chr1:91877688_91883284_+	0.0318314	0	0	0	0	0.0208326	1.52796	1
circRNA_00292|Chr1:91883192_91887419_+	0.0212209	0.0321343	0.0315864	0	0	0	#DIV/0!	0.106568
circRNA_00293|Chr1:91884973_91892274_+	0	0	0.0210576	0	0	0	#DIV/0!	0.727507
circRNA_00294|Chr1:92019482_92024931_-	0	0	0.0210576	0	0.0204363	0	1.0304	1
circRNA_00295|Chr1:92019482_92043956_-	0	0	0	0	0	0.0208326	0	0.696243
circRNA_00296|Chr1:92023574_92043956_-	0	0	0	0	0.0204363	0	0	0.769771
circRNA_00297|Chr1:92029171_92039701_-	0	0	0.0210576	0	0	0	#DIV/0!	0.727507
circRNA_00298|Chr1:92037185_92043956_-	0.0530523	0	0	0	0	0	#DIV/0!	0.451996
circRNA_00299|Chr1:92039556_92043956_-	0.127325	0.128537	0.0842303	0.0535624	0.0613088	0.072914	1.81107	0.224712
circRNA_00300|Chr1:92039556_92043973_-	0	0	0	0	0	0	#DIV/0!
circRNA_00301|Chr1:93851663_93853240_-	0.212209	0.182094	0.252691	0.117837	0.122618	0.187493	1.51185	0.264794
circRNA_00302|Chr1:93851663_93866719_-	0	0	0	0	0.0204363	0.0208326	0	0.493526
circRNA_00303|Chr1:93851663_93948996_-	0	0	0	0.021425	0	0	0	0.772326
circRNA_00304|Chr1:93946819_93948996_-	0.0212209	0.0749799	0	0	0.0204363	0.0312489	1.86129	0.69172
circRNA_00305|Chr1:93946819_94028395_-	0	0.0428457	0	0.0321374	0.0817451	0	0.376227	0.456988
circRNA_00306|Chr1:94027353_94028395_-	0	0.0214228	0.0210576	0	0	0.0208326	2.03913	0.862864
circRNA_00307|Chr1:94027353_94093275_-	0	0.0749799	0	0.0428499	0.0510907	0.0520815	0.513484	0.379434
circRNA_00308|Chr1:94076322_94093275_-	0	0	0	0.021425	0	0	0	0.772326
circRNA_00309|Chr1:94356152_94368553_-	0	0	0.0210576	0	0	0	#DIV/0!	0.727507
circRNA_00310|Chr1:94367453_94368553_-	0	0	0	0	0	0.0208326	0	0.696243
circRNA_00311|Chr1:94367453_94381994_-	0	0.0321343	0	0	0	0	#DIV/0!	0.67793
circRNA_00312|Chr1:94860370_94861792_+	0	0.0214228	0	0	0	0	#DIV/0!	0.772963
circRNA_00313|Chr1:98186648_98188041_+	0	0	0	0	0.0306544	0	0	0.64126
circRNA_00314|Chr1:99489149_99507933_+	0	0	0	0	0	0	#DIV/0!
circRNA_00315|Chr1:99489149_99533814_+	0	0	0	0.021425	0.0204363	0	0	0.443584
circRNA_00316|Chr1:99510577_99533851_+	0.0530523	0.0214228	0.0315864	0.0535624	0	0.0312489	1.25056	0.906766
circRNA_00317|Chr1:99537395_99539093_+	0	0	0	0	0	0	#DIV/0!
circRNA_00318|Chr1:100337531_100337689_-	0	0	0.0210576	0	0	0	#DIV/0!	0.727507
circRNA_00319|Chr1:100476154_100476853_-	0	0.0428457	0	0	0	0.0208326	2.05667	0.859349
circRNA_00320|Chr1:100905551_100906160_-	0	0	0.0947591	0	0	0	#DIV/0!	0.343883
circRNA_00321|Chr1:100913425_100914082_-	0	0	0	0	0	0.0208326	0	0.696243
circRNA_00322|Chr1:100956380_100957253_-	0	0	0	0	0	0	#DIV/0!
circRNA_00323|Chr1:100977936_100978286_-	0	0.0214228	0	0	0	0	#DIV/0!	0.772963
circRNA_00324|Chr1:101028250_101029473_-	0.286482	0.128537	0.115817	0.182112	0.143054	0.260407	0.906524	0.726777
circRNA_00325|Chr1:101041823_101042058_+	0	0	0	0	0	0	#DIV/0!
circRNA_00326|Chr1:101139122_101139642_-	0	0.0214228	0	0	0	0	#DIV/0!	0.772963
circRNA_00327|Chr1:101371725_101375234_-	0.0212209	0	0	0	0	0	#DIV/0!	0.781486
circRNA_00328|Chr1:101439319_101442739_+	0	0.0214228	0	0	0	0	#DIV/0!	0.772963
circRNA_00329|Chr1:101486613_101486932_-	0	0	0	0	0.0306544	0	0	0.64126
circRNA_00330|Chr1:101490358_101491796_-	0.0212209	0.0214228	0.0737015	0.0428499	0	0.072914	1.00502	1
circRNA_00331|Chr1:102156344_102157449_-	0	0	0	0	0.0408725	0	0	0.483531
circRNA_00332|Chr1:102613968_102660697_-	0.785173	0.524859	0.937062	0.86771	0.694833	0.968715	0.887738	0.513794
circRNA_00333|Chr1:102623026_102660697_-	0	0	0	0	0	0	#DIV/0!
circRNA_00334|Chr1:102634876_102660697_-	0	0	0	0.021425	0	0.0208326	0	0.489398
circRNA_00335|Chr1:102634884_102660697_-	0	0	0.0210576	0.021425	0	0	0.982853	1
circRNA_00336|Chr1:102636819_102660697_-	0.0212209	0	0	0	0	0	#DIV/0!	0.781486
circRNA_00337|Chr1:102638885_102660697_-	0.212209	0.321343	0.231633	0.21425	0.173708	0.291656	1.12591	0.837201
circRNA_00338|Chr1:102643132_102660697_-	0	0.0214228	0	0.0535624	0.0204363	0.0208326	0.225905	0.217125
circRNA_00339|Chr1:102645520_102660697_-	0	0.0428457	0.0210576	0.0321374	0.0306544	0.0624977	0.510044	0.400341
circRNA_00340|Chr1:102650353_102660697_-	0	0.0214228	0	0	0.0306544	0	0.69885	0.985962
circRNA_00341|Chr1:102656457_102660697_-	0.0530523	0.0535571	0.0526439	0.0321374	0.0510907	0.0520815	1.17696	0.93825
circRNA_00342|Chr1:102658895_102660697_-	0.0318314	0	0.0526439	0.0428499	0.0510907	0	0.899242	0.96878
circRNA_00343|Chr1:102817129_102819408_-	0	0	0	0	0	0	#DIV/0!
circRNA_00344|Chr1:102857250_102857418_+	0	0	0	0	0	0	#DIV/0!
circRNA_00345|Chr1:104696204_104750940_+	0	0.0214228	0	0	0	0	#DIV/0!	0.772963
circRNA_00346|Chr1:104740008_104750940_+	0	0	0	0	0	0	#DIV/0!
circRNA_00347|Chr1:104785950_104795565_+	0	0	0.0315864	0	0	0	#DIV/0!	0.694392
circRNA_00348|Chr1:104792188_104821976_+	0	0.0214228	0	0	0	0	#DIV/0!	0.772963
circRNA_00349|Chr1:104903724_104909139_+	0	0	0	0	0	0.0312489	0	0.677011
circRNA_00350|Chr1:104935513_104935716_+	0	0	0	0	0	0	#DIV/0!
circRNA_00351|Chr1:105791587_105794215_+	0	0	0.0315864	0	0	0	#DIV/0!	0.694392
circRNA_00352|Chr1:106209211_106211585_+	0.0212209	0	0	0	0	0	#DIV/0!	0.781486
circRNA_00353|Chr1:107253894_107272253_+	0	0	0	0	0	0	#DIV/0!
circRNA_00354|Chr1:107263212_107320767_+	0.0530523	0	0	0.021425	0	0.0312489	1.00718	1
circRNA_00355|Chr1:112034274_112056979_+	0.0318314	0	0	0	0	0	#DIV/0!	0.667513
circRNA_00356|Chr1:112435004_112436794_-	0.0848836	0.0749799	0.0631727	0.0856998	0.0919632	0.145828	0.689467	0.348974
circRNA_00357|Chr1:112890173_112929030_-	0	0	0.0210576	0	0	0.0312489	0.673867	0.986572
circRNA_00358|Chr1:112926910_112929030_-	0.0424418	0.0214228	0	0.021425	0	0.0312489	1.21246	1
circRNA_00359|Chr1:113204014_113229405_+	0.0212209	0.0321343	0	0	0.0715269	0.0312489	0.519141	0.565889
circRNA_00360|Chr1:113204014_113256389_+	0	0.0214228	0	0	0	0	#DIV/0!	0.772963
circRNA_00361|Chr1:113229268_113256389_+	0.0212209	0	0	0	0	0	#DIV/0!	0.781486
circRNA_00362|Chr1:113266664_113266906_-	0	0	0	0	0	0	#DIV/0!
circRNA_00363|Chr1:113419725_113468638_+	0	0	0	0	0	0	#DIV/0!
circRNA_00364|Chr1:114304821_114311513_+	0.0530523	0	0.0421152	0.0321374	0.0306544	0.0416652	0.911068	0.964901
circRNA_00365|Chr1:114451813_114453834_+	0.0212209	0	0	0	0	0	#DIV/0!	0.781486
circRNA_00366|Chr1:114453742_114481470_+	0	0	0	0	0	0	#DIV/0!
circRNA_00367|Chr1:114506808_114538474_+	0	0	0.0315864	0	0	0	#DIV/0!	0.694392
circRNA_00368|Chr1:114536004_114538474_+	0	0	0	0.0428499	0.0204363	0	0	0.190756
circRNA_00369|Chr1:114562502_114585367_+	0	0	0	0.021425	0	0	0	0.772326
circRNA_00370|Chr1:114562502_114599418_+	0	0	0	0	0	0	#DIV/0!
circRNA_00371|Chr1:114570517_114585367_+	0	0.0214228	0	0	0	0	#DIV/0!	0.772963
circRNA_00372|Chr1:114597220_114599418_+	0.0318314	0.0321343	0.0526439	0.021425	0.0408725	0.0937466	0.747286	0.646809
circRNA_00373|Chr1:116593695_116610544_+	0.0212209	0	0.0210576	0	0	0	#DIV/0!	0.51407
circRNA_00374|Chr1:116596378_116610544_+	0	0.0214228	0.0421152	0	0.0204363	0.0208326	1.53961	0.876614
circRNA_00375|Chr1:116604549_116610544_+	0.0636627	0.160671	0.0737015	0.0856998	0.0613088	0.177077	0.91962	0.807223
circRNA_00376|Chr1:116642079_116660509_+	0	0	0.0315864	0	0.0408725	0	0.772802	0.984085
circRNA_00377|Chr1:116643750_116660509_+	0	0.0535571	0.0737015	0	0.0510907	0	2.49084	0.482868
circRNA_00378|Chr1:116679516_116685416_-	0	0.0321343	0	0	0	0	#DIV/0!	0.67793
circRNA_00379|Chr1:116679516_116711299_-	0	0	0	0	0	0.0416652	0	0.550457
circRNA_00380|Chr1:116679516_116721505_-	0	0	0	0	0	0	#DIV/0!
circRNA_00381|Chr1:116679516_116730928_-	0	0	0	0	0	0.0208326	0	0.696243
circRNA_00382|Chr1:116679516_116753295_-	0	0	0.0631727	0	0	0	#DIV/0!	0.408348
circRNA_00383|Chr1:116707018_116755128_-	0	0	0.0210576	0	0	0	#DIV/0!	0.727507
circRNA_00384|Chr1:116710763_116755128_-	0	0	0	0	0	0	#DIV/0!
circRNA_00385|Chr1:116721462_116753295_-	0	0.0214228	0.0526439	0	0	0	#DIV/0!	0.178217
circRNA_00386|Chr1:116751337_116752802_-	0	0	0	0	0	0	#DIV/0!
circRNA_00387|Chr1:116751337_116754636_-	0	0	0	0	0	0	#DIV/0!
circRNA_00388|Chr1:117146267_117146413_-	0.381976	0	0	0	0	0	#DIV/0!	0.187296
circRNA_00389|Chr1:118353683_118387646_-	0	0.0321343	0.0315864	0	0	0.0833303	0.764675	0.889082
circRNA_00390|Chr1:119172338_119211597_-	0	0	0	0	0	0	#DIV/0!
circRNA_00391|Chr1:119464809_119545970_-	0.318314	0.29992	0.473795	0.1714	0	0.437484	1.79349	0.221583
circRNA_00392|Chr1:119467584_119545970_-	0	0.0428457	0.0421152	0	0.0204363	0	4.15736	0.340681
circRNA_00393|Chr1:119470903_119555633_-	0.0212209	0	0	0	0	0	#DIV/0!	0.781486
circRNA_00394|Chr1:119478120_119555633_-	0.0212209	0.0321343	0.0210576	0	0	0	#DIV/0!	0.157103
circRNA_00395|Chr1:120860173_120902912_-	0	0	0.0210576	0	0	0	#DIV/0!	0.727507
circRNA_00396|Chr1:120860173_120926055_-	0.0424418	0	0.0210576	0	0	0.0208326	3.04808	0.567659
circRNA_00397|Chr1:120860173_120955517_-	0.137936	0.0856913	0.168461	0.149975	0.0715269	0.166661	1.01011	0.994694
circRNA_00398|Chr1:120866796_120955517_-	0	0	0	0	0	0.0208326	0	0.696243
circRNA_00399|Chr1:120895187_120942959_-	0	0	0	0	0.0204363	0	0	0.769771
circRNA_00400|Chr1:120895187_120951785_-	0.0212209	0.0214228	0	0.021425	0	0	1.99038	0.844614
circRNA_00401|Chr1:120895187_120955517_-	0	0	0	0	0	0	#DIV/0!
circRNA_00402|Chr1:120902818_120935289_-	0.0212209	0	0.0526439	0	0	0	#DIV/0!	0.17439
circRNA_00403|Chr1:120902818_120942959_-	0.0212209	0	0	0.021425	0.0204363	0	0.506935	0.810091
circRNA_00404|Chr1:121013225_121018724_-	0	0	0.0210576	0	0	0	#DIV/0!	0.727507
circRNA_00405|Chr1:121281853_121312226_-	0	0	0	0	0	0.0312489	0	0.677011
circRNA_00406|Chr1:121281853_121314874_-	0	0	0	0	0.0306544	0.0416652	0	0.153732
circRNA_00407|Chr1:121281853_121320212_-	0.0424418	0.0214228	0	0.0321374	0.0613088	0.0520815	0.438849	0.252626
circRNA_00408|Chr1:121290678_121320212_-	0	0	0	0.021425	0	0	0	0.772326
circRNA_00409|Chr1:121846217_121848757_-	0.127325	0.0749799	0	0.0642749	0.0510907	0.0416652	1.28832	0.823548
circRNA_00410|Chr1:122409656_122417464_-	0.0318314	0	0	0.0428499	0	0.0208326	0.499845	0.675764
circRNA_00411|Chr1:122554066_122613766_-	0.0212209	0	0.0210576	0	0.0204363	0.0416652	0.680797	0.830979
circRNA_00412|Chr1:122605161_122613766_-	0	0	0.0210576	0	0.0204363	0.0520815	0.290378	0.430467
circRNA_00413|Chr1:122605870_122678378_-	0.328924	0.203517	0.34745	0.257099	0.173708	0.260407	1.27296	0.504125
circRNA_00414|Chr1:122613645_122680102_-	0.169767	0.128537	0.0842303	0.149975	0.0715269	0.416652	0.59944	0.331393
circRNA_00415|Chr1:122613709_122680102_-	0	0.0214228	0	0	0	0	#DIV/0!	0.772963
circRNA_00416|Chr1:122678291_122688463_-	0.0212209	0.0214228	0.0210576	0.0321374	0.0306544	0	1.01448	1
circRNA_00417|Chr1:122678291_122778266_-	0	0.0214228	0	0	0	0	#DIV/0!	0.772963
circRNA_00418|Chr1:122757906_122778266_-	0	0	0	0	0	0	#DIV/0!
circRNA_00419|Chr1:122799692_122845719_-	0.0318314	0	0.0315864	0	0	0	#DIV/0!	0.245247
circRNA_00420|Chr1:122816856_122825285_-	0	0.0321343	0	0	0	0.0208326	1.5425	1
circRNA_00421|Chr1:123934285_123970510_-	0.0530523	0	0.0210576	0.0428499	0.0204363	0.0208326	0.881015	0.969597
circRNA_00422|Chr1:123934298_123970510_-	0	0	0	0.021425	0	0	0	0.772326
circRNA_00423|Chr1:123959921_123970510_-	0.127325	0.0214228	0	0.139262	0.0817451	0.0520815	0.544688	0.417187
circRNA_00424|Chr1:124244325_124300117_-	0	0.0214228	0	0	0	0.0208326	1.02833	1
circRNA_00425|Chr1:124246428_124300117_-	0	0	0	0	0.0204363	0	0	0.769771
circRNA_00426|Chr1:124508122_124543680_+	0	0.0214228	0	0.021425	0	0.0312489	0.406707	0.669041
circRNA_00427|Chr1:124542325_124543680_+	0.0212209	0.0214228	0.0842303	0.0642749	0.0510907	0.0833303	0.638534	0.417555
circRNA_00428|Chr1:124576794_124584139_+	0.0424418	0.0535571	0.0842303	0	0.0510907	0.0937466	1.24436	0.848595
circRNA_00429|Chr1:125135342_125151462_+	0.0318314	0	0.0315864	0	0	0	#DIV/0!	0.245247
circRNA_00430|Chr1:125490829_125491822_+	0	0.0749799	0.0737015	0.021425	0.0408725	0.0520815	1.2999	0.823435
circRNA_00431|Chr1:125615538_125621911_-	0	0	0	0	0	0	#DIV/0!
circRNA_00432|Chr1:125615538_125648365_-	0	0.0321343	0	0	0	0	#DIV/0!	0.67793
circRNA_00433|Chr1:125777851_125780290_-	0	0.0749799	0.0210576	0	0.0204363	0	4.69937	0.392915
circRNA_00434|Chr1:126149936_126157908_-	0	0	0	0	0	0	#DIV/0!
circRNA_00435|Chr1:126157742_126159041_-	0	0	0	0.0321374	0	0	0	0.635814
circRNA_00436|Chr1:126180595_126189469_-	0.0212209	0	0	0	0	0	#DIV/0!	0.781486
circRNA_00437|Chr1:126188351_126195625_-	0	0	0.0421152	0.0321374	0	0	1.31047	1
circRNA_00438|Chr1:126543520_126563397_+	0	0	0	0	0	0.0416652	0	0.550457
circRNA_00439|Chr1:126573474_126583015_+	0.350145	0.482014	0.652785	0.342799	0.418943	0.385403	1.29447	0.42167
circRNA_00440|Chr1:126819845_126824250_+	0.0318314	0.0428457	0	0	0	0.0416652	1.79231	0.735843
circRNA_00441|Chr1:127025462_127025957_+	0.116715	0.0856913	0.0631727	0.0856998	0.0306544	0.072914	1.40319	0.566706
circRNA_00442|Chr1:127068619_127070617_+	0.0212209	0	0.0210576	0	0	0	#DIV/0!	0.51407
circRNA_00443|Chr1:127589260_127592043_-	0	0	0	0.0321374	0	0	0	0.635814
circRNA_00444|Chr1:127814440_127858479_+	0	0	0	0	0	0	#DIV/0!
circRNA_00445|Chr1:127814440_127887913_+	0	0.0321343	0.0210576	0	0	0.0416652	1.27665	1
circRNA_00446|Chr1:127881908_127887913_+	0.0636627	0.0964028	0.0842303	0	0.0613088	0.0937466	1.57554	0.466516
circRNA_00447|Chr1:128239552_128242835_-	0.0318314	0.0214228	0	0	0	0.0312489	1.7042	0.86442
circRNA_00448|Chr1:128239552_128243030_-	0.148546	0.203517	0.157932	0.192825	0.153272	0.145828	1.03673	1
circRNA_00449|Chr1:128501692_128503937_-	0	0	0	0.021425	0.0306544	0	0	0.297263
circRNA_00450|Chr1:128501692_128526760_-	0	0	0	0.0321374	0	0	0	0.635814
circRNA_00451|Chr1:128501692_128526855_-	0	0	0	0	0	0.0208326	0	0.696243
circRNA_00452|Chr1:128501692_128576607_-	0.0212209	0	0	0	0	0	#DIV/0!	0.781486
circRNA_00453|Chr1:128501692_128586111_-	0	0	0	0.021425	0	0	0	0.772326
circRNA_00454|Chr1:128513529_128576607_-	0.0318314	0	0.105288	0.139262	0.0715269	0.0937466	0.450257	0.126722
circRNA_00455|Chr1:128513529_128586111_-	0	0	0	0	0.0408725	0	0	0.483531
circRNA_00456|Chr1:128526649_128576607_-	0.0212209	0	0	0.021425	0	0	0.990476	1
circRNA_00457|Chr1:128526649_128586111_-	0.0424418	0	0	0	0	0	#DIV/0!	0.498232
circRNA_00458|Chr1:128535795_128576607_-	0.0318314	0	0.0526439	0	0	0	#DIV/0!	0.112712
circRNA_00459|Chr1:128537655_128576607_-	0	0	0.0210576	0	0.0204363	0	1.0304	1
circRNA_00460|Chr1:128542589_128576607_-	0	0.0428457	0.0737015	0.0428499	0	0.0208326	1.83013	0.594119
circRNA_00461|Chr1:128542589_128586111_-	0	0	0	0	0	0	#DIV/0!
circRNA_00462|Chr1:128575534_128576607_-	0	0	0	0.0428499	0	0.0416652	0	0.095481
circRNA_00463|Chr1:128575534_128586111_-	0	0.0642685	0	0.021425	0.0408725	0	1.03164	1
circRNA_00464|Chr1:128978104_128978649_+	0.0212209	0.0428457	0.0842303	0.0428499	0.0306544	0.104163	0.834689	0.759615
circRNA_00465|Chr1:130542673_130564056_-	0	0	0	0	0.0204363	0	0	0.769771
circRNA_00466|Chr1:131552706_131577776_+	0.0212209	0	0.0421152	0.0856998	0	0.0416652	0.49728	0.542193
circRNA_00467|Chr1:131552706_131608491_+	0	0.0214228	0	0	0	0	#DIV/0!	0.772963
circRNA_00468|Chr1:131552706_131639910_+	0	0	0	0	0.0204363	0	0	0.769771
circRNA_00469|Chr1:131577518_131608491_+	0	0	0.0210576	0	0	0	#DIV/0!	0.727507
circRNA_00470|Chr1:134794264_134848903_-	0	0.0321343	0	0	0	0	#DIV/0!	0.67793
circRNA_00471|Chr1:134799596_134811320_-	0	0.0214228	0	0.021425	0	0	0.999901	1
circRNA_00472|Chr1:134799596_134813696_-	0.0318314	0.0428457	0.0526439	0.021425	0.0204363	0.0624977	1.22003	0.922448
circRNA_00473|Chr1:134817263_134848903_-	0	0	0	0.021425	0	0	0	0.772326
circRNA_00474|Chr1:134843160_134848903_-	0.0848836	0.0642685	0.0526439	0.0321374	0.0510907	0.0208326	1.93922	0.316927
circRNA_00475|Chr1:136017017_136017482_-	0	0	0	0	0	0	#DIV/0!
circRNA_00476|Chr1:136666261_136699335_-	0	0	0	0	0	0	#DIV/0!
circRNA_00477|Chr1:136685584_136699335_-	0.212209	0.107114	0.189518	0.0856998	0.143054	0.374986	0.842815	0.641651
circRNA_00478|Chr1:136690162_136697440_-	0.0212209	0	0.0210576	0	0	0	#DIV/0!	0.51407
circRNA_00479|Chr1:136690162_136699335_-	0.0848836	0.0535571	0.0737015	0.0535624	0.102181	0.0624977	0.972053	0.94791
circRNA_00480|Chr1:136697351_136699335_-	0	0	0	0.021425	0	0.0416652	0	0.240301
circRNA_00481|Chr1:136697351_136708485_-	0	0	0	0	0	0.0312489	0	0.677011
circRNA_00482|Chr1:136707653_136708485_-	0	0	0.0210576	0.0535624	0.0408725	0.0208326	0.182684	0.115497
circRNA_00483|Chr1:136707653_136739837_-	0	0	0	0.021425	0	0	0	0.772326
circRNA_00484|Chr1:136739007_136739837_-	0.0530523	0.0428457	0	0.0642749	0.0204363	0.0937466	0.537371	0.308383
circRNA_00485|Chr1:137228018_137231178_+	0	0	0	0	0	0.0416652	0	0.550457
circRNA_00486|Chr1:137247124_137264458_+	0	0	0	0	0	0.0208326	0	0.696243
circRNA_00487|Chr1:137257274_137264458_+	0.0636627	0	0	0	0	0	#DIV/0!	0.417573
circRNA_00488|Chr1:139924805_139956356_-	0	0.0214228	0	0	0	0	#DIV/0!	0.772963
circRNA_00489|Chr1:139943398_139956356_-	0.339534	0.14996	0.252691	0.257099	0.16349	0.406235	0.897633	0.652056
circRNA_00490|Chr1:140044382_140142798_-	0	0.0214228	0.0210576	0.021425	0	0.0624977	0.506185	0.573054
circRNA_00491|Chr1:140131618_140134063_-	0.0318314	0.0535571	0	0.0321374	0	0.072914	0.812825	0.859358
circRNA_00492|Chr1:140131618_140140461_-	0	0	0	0	0	0	#DIV/0!
circRNA_00493|Chr1:140131618_140141583_-	0	0.0428457	0.0315864	0	0.0204363	0.0416652	1.19856	1
circRNA_00494|Chr1:140131618_140142798_-	0.0954941	0.0642685	0.0631727	0.0321374	0.0613088	0.218742	0.714105	0.550069
circRNA_00495|Chr1:140131618_140158228_-	0.0318314	0	0	0	0	0	#DIV/0!	0.667513
circRNA_00496|Chr1:140523196_140533021_-	0	0.0214228	0	0	0	0	#DIV/0!	0.772963
circRNA_00497|Chr1:140528797_140533021_-	0	0	0	0	0	0.0208326	0	0.696243
circRNA_00498|Chr1:140826373_140835144_-	0	0	0	0	0	0.0312489	0	0.677011
circRNA_00499|Chr1:141024396_141026781_+	0.0742732	0.0428457	0	0.0642749	0.0817451	0.0416652	0.624018	0.405915
circRNA_00500|Chr1:141053114_141055207_+	0.0212209	0	0	0.021425	0	0	0.990476	1
circRNA_00501|Chr1:142160388_142161359_-	0	0	0	0	0	0.0208326	0	0.696243
circRNA_00502|Chr1:142160925_142161359_-	0.0530523	0.0749799	0.0210576	0.0749873	0.0715269	0.104163	0.594748	0.27476
circRNA_00503|Chr1:142192435_142194379_-	0	0	0	0	0.0306544	0	0	0.64126
circRNA_00504|Chr1:142429023_142442406_-	0.0424418	0	0	0	0	0.0208326	2.03728	0.861028
circRNA_00505|Chr1:142682098_142682602_+	0	0	0	0	0	0.0208326	0	0.696243
circRNA_00506|Chr1:142718407_142719095_-	0	0	0.0210576	0	0	0	#DIV/0!	0.727507
circRNA_00507|Chr1:142733786_142740091_-	0	0	0	0	0	0.0312489	0	0.677011
circRNA_00508|Chr1:142733786_142745035_-	0.0212209	0	0.0210576	0	0	0	#DIV/0!	0.51407
circRNA_00509|Chr1:142744886_142750856_-	0	0.0214228	0.0315864	0	0	0	#DIV/0!	0.375585
circRNA_00510|Chr1:142849916_142852148_+	0.148546	0.139248	0.189518	0.203537	0.204363	0.291656	0.682309	0.176622
circRNA_00511|Chr1:142849916_142856237_+	0	0	0.0210576	0	0	0	#DIV/0!	0.727507
circRNA_00512|Chr1:143096695_143107111_+	0	0.0321343	0	0	0	0	#DIV/0!	0.67793
circRNA_00513|Chr1:143107055_143109260_+	0.0318314	0	0.0315864	0.021425	0	0.0208326	1.50074	0.873812
circRNA_00514|Chr1:143143055_143143524_+	0	0.0214228	0	0	0	0	#DIV/0!	0.772963
circRNA_00515|Chr1:143196317_143256593_-	0	0	0.0210576	0	0.0204363	0	1.0304	1
circRNA_00516|Chr1:143306468_143307162_-	0	0	0	0	0	0	#DIV/0!
circRNA_00517|Chr1:143625078_143638022_-	0.0212209	0	0	0	0	0	#DIV/0!	0.781486
circRNA_00518|Chr1:143635944_143638022_-	0.0212209	0	0	0	0	0	#DIV/0!	0.781486
circRNA_00519|Chr1:143712491_143718900_-	0.0424418	0	0.0421152	0	0.0408725	0.0520815	0.909665	0.967189
circRNA_00520|Chr1:143712491_143723739_-	0.0318314	0.0428457	0.0421152	0.0749873	0.0715269	0.0416652	0.620643	0.398748
circRNA_00521|Chr1:144154619_144166504_+	0.0212209	0	0	0	0	0	#DIV/0!	0.781486
circRNA_00522|Chr1:144154619_144169172_+	0.0424418	0.0428457	0.0737015	0	0.0306544	0.0937466	1.27804	0.833181
circRNA_00523|Chr1:144154619_144177718_+	0.0636627	0.0535571	0.0315864	0.0428499	0.0817451	0.0416652	0.89502	0.853372
circRNA_00524|Chr1:144154619_144199899_+	0	0	0	0	0	0	#DIV/0!
circRNA_00525|Chr1:144166371_144177718_+	0	0	0	0	0	0.0312489	0	0.677011
circRNA_00526|Chr1:144169014_144177718_+	0	0	0	0.021425	0	0.0312489	0	0.348333
circRNA_00527|Chr1:144176483_144177718_+	0.0742732	0.117826	0.0947591	0.0749873	0.0715269	0.0833303	1.24805	0.745314
circRNA_00528|Chr1:144610819_144627268_+	0	0	0	0	0	0	#DIV/0!
circRNA_00529|Chr1:144710109_144726484_+	0	0	0	0	0.0204363	0.0416652	0	0.242638
circRNA_00530|Chr1:146108193_146109307_-	0	0.0321343	0	0	0.0306544	0.0208326	0.624124	0.822321
circRNA_00531|Chr1:146456005_146503345_-	0	0	0.0210576	0	0	0	#DIV/0!	0.727507
circRNA_00532|Chr1:150343285_150365730_-	0.127325	0.128537	0.200047	0.0642749	0.132836	0.166661	1.25329	0.659465
circRNA_00533|Chr1:150357367_150365730_-	0	0	0.0526439	0.021425	0.0204363	0.0312489	0.720064	0.833616
circRNA_00534|Chr1:150357367_150382015_-	0.0530523	0.0321343	0.0631727	0.0428499	0.0408725	0.0520815	1.09245	1
circRNA_00535|Chr1:150362492_150382015_-	0	0	0.0210576	0.0321374	0	0.0208326	0.397538	0.669645
circRNA_00536|Chr1:150380670_150382015_-	0	0.0749799	0.0210576	0.0535624	0	0.0520815	0.909069	0.973315
circRNA_00537|Chr1:150992347_151023211_-	0	0	0.0210576	0	0	0	#DIV/0!	0.727507
circRNA_00538|Chr1:151218854_151226199_+	0.169767	0.203517	0.315864	0.21425	0.204363	0.270824	0.999582	0.918922
circRNA_00539|Chr1:151225344_151226199_+	0.0424418	0.0321343	0.0421152	0.021425	0.0715269	0.0312489	0.939537	0.960907
circRNA_00540|Chr1:151439440_151439689_+	0	0.0428457	0	0.021425	0	0.0312489	0.813415	0.978577
circRNA_00541|Chr1:151439440_151446628_+	0	0	0	0	0	0.0208326	0	0.696243
circRNA_00542|Chr1:151662082_151689447_+	0	0.0214228	0	0	0	0	#DIV/0!	0.772963
circRNA_00543|Chr1:151729249_151730188_+	0.0424418	0	0.0315864	0.0321374	0	0	2.30349	0.577027
circRNA_00544|Chr1:152902904_152910824_-	0.0636627	0.0321343	0	0.021425	0	0.0416652	1.51841	0.782902
circRNA_00545|Chr1:153039382_153056784_-	0	0	0.0210576	0	0	0.0312489	0.673867	0.986572
circRNA_00546|Chr1:153989476_154008769_+	0	0	0	0	0.0306544	0	0	0.64126
circRNA_00547|Chr1:153989476_154032717_+	0	0	0	0	0.0204363	0	0	0.769771
circRNA_00548|Chr1:154051896_154054233_+	0.0530523	0.0749799	0.115817	0	0.0306544	0	7.95478	0.00530078
circRNA_00549|Chr1:154405931_154406882_+	0	0	0	0	0	0	#DIV/0!
circRNA_00550|Chr1:154405931_154411147_+	0	0.0214228	0	0.0321374	0	0.0208326	0.404433	0.661557
circRNA_00551|Chr1:154405931_154425509_+	0.0318314	0.0321343	0	0	0.0306544	0.0312489	1.03332	1
circRNA_00552|Chr1:154405931_154432139_+	0	0.0321343	0	0	0	0	#DIV/0!	0.67793
circRNA_00553|Chr1:154405931_154447475_+	0.0212209	0.0321343	0.0421152	0.021425	0	0.0416652	1.51324	0.767532
circRNA_00554|Chr1:154406807_154418787_+	0	0.0214228	0.0421152	0.021425	0	0	2.96561	0.565445
circRNA_00555|Chr1:154439745_154447475_+	0	0	0	0	0	0.0312489	0	0.677011
circRNA_00556|Chr1:154458094_154458284_+	0	0	0.0315864	0	0	0	#DIV/0!	0.694392
circRNA_00557|Chr1:155470278_155489315_+	0	0	0	0	0	0	#DIV/0!
circRNA_00558|Chr1:155489154_155489315_+	0	0.0321343	0.0210576	0	0	0	#DIV/0!	0.364335
circRNA_00559|Chr1:156218277_156228853_-	0.0212209	0	0.0210576	0	0	0	#DIV/0!	0.51407
circRNA_00560|Chr1:156787018_156810878_+	0	0	0	0	0	0	#DIV/0!
circRNA_00561|Chr1:157125391_157206401_+	0	0.0214228	0.0315864	0.021425	0	0	2.47418	0.699765
circRNA_00562|Chr1:157422218_157440238_-	0.0212209	0	0.0315864	0	0.0408725	0	1.292	1
circRNA_00563|Chr1:157422218_157444997_-	0	0	0	0	0	0.0208326	0	0.696243
circRNA_00564|Chr1:157444862_157452852_-	0	0	0	0	0	0	#DIV/0!
circRNA_00565|Chr1:157468625_157490006_-	0.0954941	0.0856913	0.105288	0.12855	0.112399	0.0833303	0.883415	0.728777
circRNA_00566|Chr1:157468654_157490006_-	0	0.0214228	0	0	0	0	#DIV/0!	0.772963
circRNA_00567|Chr1:157470071_157490006_-	0.24404	0.257074	0.252691	0.21425	0.153272	0.312489	1.10852	0.876505
circRNA_00568|Chr1:157478072_157490006_-	0	0	0	0	0	0	#DIV/0!
circRNA_00569|Chr1:157646235_157659236_+	0	0	0	0	0	0	#DIV/0!
circRNA_00570|Chr1:157646235_157659725_+	0.116715	0.117826	0.136874	0.0535624	0.0204363	0.208326	1.31556	0.670583
circRNA_00571|Chr1:157730343_157753957_+	0	0	0	0	0	0.0312489	0	0.677011
circRNA_00572|Chr1:161268106_161268747_+	0	0.0321343	0	0	0	0	#DIV/0!	0.67793
circRNA_00573|Chr1:161268321_161268747_+	0	0	0	0	0	0.0208326	0	0.696243
circRNA_00574|Chr1:161268321_161321934_+	0	0	0	0	0	0	#DIV/0!
circRNA_00575|Chr1:161319992_161347242_+	0.0212209	0	0	0	0	0	#DIV/0!	0.781486
circRNA_00576|Chr1:161320030_161321934_+	0.0212209	0	0	0	0	0	#DIV/0!	0.781486
circRNA_00577|Chr1:161321879_161347242_+	0.0212209	0	0	0	0	0.0312489	0.679093	0.986337
circRNA_00578|Chr1:161321879_161402252_+	0	0	0	0	0	0	#DIV/0!
circRNA_00579|Chr1:161391870_161402252_+	0	0	0	0	0	0	#DIV/0!
circRNA_00580|Chr1:161466247_161523421_+	0	0	0.0210576	0	0	0	#DIV/0!	0.727507
circRNA_00581|Chr1:161668656_161681442_+	0.0742732	0.0428457	0.0526439	0.0535624	0	0.0520815	1.60694	0.526814
circRNA_00582|Chr1:161668656_161714217_+	0	0	0	0	0.0204363	0	0	0.769771
circRNA_00583|Chr1:161681207_161714217_+	0	0	0	0	0	0.0312489	0	0.677011
circRNA_00584|Chr1:161746439_161752409_+	0	0	0	0	0	0.0208326	0	0.696243
circRNA_00585|Chr1:161786927_161841398_+	0	0	0.0210576	0	0	0	#DIV/0!	0.727507
circRNA_00586|Chr1:161836734_161836966_+	0.0424418	0.0214228	0	0.0321374	0.0204363	0.0416652	0.677689	0.703487
circRNA_00587|Chr1:161928871_161932898_+	0.0318314	0.0321343	0.0631727	0	0.0510907	0.0208326	1.76769	0.56142
circRNA_00588|Chr1:161928871_161946672_+	0	0	0	0.021425	0	0	0	0.772326
circRNA_00589|Chr1:161969020_162006381_+	0	0	0	0	0	0	#DIV/0!
circRNA_00590|Chr1:161988635_162006381_+	0	0	0	0.021425	0	0.0312489	0	0.348333
circRNA_00591|Chr1:162639900_162643789_+	0	0.0214228	0	0	0.0408725	0.0520815	0.230467	0.233961
circRNA_00592|Chr1:162639900_162649918_+	0	0	0	0.0321374	0	0	0	0.635814
circRNA_00593|Chr1:162684057_162691242_+	0	0	0.0315864	0	0.0306544	0.0624977	0.339084	0.357742
circRNA_00594|Chr1:162684057_162696070_+	0.0424418	0.0535571	0.178989	0.0428499	0.0204363	0.124995	1.46052	0.64043
circRNA_00595|Chr1:162688794_162696070_+	0.0742732	0.0642685	0	0.0642749	0.0715269	0.0312489	0.829339	0.765321
circRNA_00596|Chr1:162689674_162696070_+	0	0	0	0.0321374	0	0.0208326	0	0.328877
circRNA_00597|Chr1:162838866_162843974_+	0.0212209	0	0	0	0	0	#DIV/0!	0.781486
circRNA_00598|Chr1:163182618_163216364_-	0.0212209	0.0214228	0.0631727	0.0428499	0.0204363	0.0312489	1.11934	1
circRNA_00599|Chr1:163203870_163216364_-	0.137936	0.171383	0.357979	0.235674	0.296326	0.28124	0.820542	0.419096
circRNA_00600|Chr1:163553873_163556818_-	0	0	0	0	0	0	#DIV/0!
circRNA_00601|Chr1:163594856_163604876_-	0	0	0	0	0	0	#DIV/0!
circRNA_00602|Chr1:163866309_163939120_-	0	0	0	0	0	0.0208326	0	0.696243
circRNA_00603|Chr1:163901869_163939120_-	0	0.0642685	0	0	0	0	#DIV/0!	0.415696
circRNA_00604|Chr1:163938955_163976846_-	0	0	0.0526439	0	0	0	#DIV/0!	0.440986
circRNA_00605|Chr1:163965001_163976846_-	0.0318314	0	0.0842303	0.0642749	0.0817451	0.0416652	0.618385	0.404344
circRNA_00606|Chr1:163965001_164055455_-	0	0	0	0	0	0	#DIV/0!
circRNA_00607|Chr1:163965001_164064815_-	0	0	0.0210576	0	0	0.0208326	1.0108	1
circRNA_00608|Chr1:163976741_164064815_-	0	0.0214228	0	0	0	0.0208326	1.02833	1
circRNA_00609|Chr1:164025518_164046176_-	0	0	0.0526439	0	0	0	#DIV/0!	0.440986
circRNA_00610|Chr1:164025518_164055455_-	0.0742732	0.0428457	0.0421152	0.107125	0.0817451	0.0520815	0.660856	0.386908
circRNA_00611|Chr1:164025518_164064815_-	0.954941	1.10328	1.33716	0.846286	0.848105	1.08329	1.22238	0.524606
circRNA_00612|Chr1:164046102_164055455_-	0	0	0.0210576	0	0	0	#DIV/0!	0.727507
circRNA_00613|Chr1:164046102_164064815_-	0.392587	0.535571	0.400094	0.374937	0.337198	0.572896	1.03363	0.984234
circRNA_00614|Chr1:164046102_164075241_-	0	0	0	0	0	0	#DIV/0!
circRNA_00615|Chr1:164554440_164555416_+	0.0530523	0.0856913	0.0421152	0.0321374	0.0510907	0.0312489	1.57987	0.540931
circRNA_00616|Chr1:164561999_164565992_+	0.0212209	0	0	0	0	0.0208326	1.01864	1
circRNA_00617|Chr1:164931730_164936441_-	0	0	0	0	0	0	#DIV/0!
circRNA_00618|Chr1:164931730_164947123_-	0.169767	0.139248	0.126345	0.160687	0.0817451	0.239575	0.903226	0.710737
circRNA_00619|Chr1:164931730_164958663_-	0.0212209	0	0	0	0	0.0208326	1.01864	1
circRNA_00620|Chr1:165263347_165276114_+	0	0	0	0	0	0	#DIV/0!
circRNA_00621|Chr1:165366392_165367044_-	0	0	0	0	0	0	#DIV/0!
circRNA_00622|Chr1:165414771_165415667_+	0.286482	0.278497	0.178989	0.257099	0.32698	0.354154	0.792946	0.329437
circRNA_00623|Chr1:165427151_165432508_+	0	0	0	0	0	0.0312489	0	0.677011
circRNA_00624|Chr1:165564153_165568457_-	0	0	0	0.021425	0	0.0416652	0	0.240301
circRNA_00625|Chr1:165564153_165597908_-	0	0	0	0	0	0	#DIV/0!
circRNA_00626|Chr1:165579003_165597908_-	0	0.0214228	0	0	0.0204363	0	1.04828	1
circRNA_00627|Chr1:165588317_165594710_-	0	0	0.0210576	0	0	0	#DIV/0!	0.727507
circRNA_00628|Chr1:165588317_165597908_-	0	0	0	0	0	0	#DIV/0!
circRNA_00629|Chr1:165646261_165651427_+	0	0	0.0737015	0.0535624	0	0	1.37599	0.932086
circRNA_00630|Chr1:165646261_165654319_+	0.286482	0.578417	0.536968	0.460636	0.337198	0.374986	1.19529	0.617558
circRNA_00631|Chr1:166208849_166259335_+	0	0	0	0	0	0	#DIV/0!
circRNA_00632|Chr1:166231693_166259335_+	0.0212209	0	0	0	0	0	#DIV/0!	0.781486
circRNA_00633|Chr1:166342480_166368428_+	0	0	0.0315864	0	0	0	#DIV/0!	0.694392
circRNA_00634|Chr1:166351174_166368428_+	0.0318314	0	0.0631727	0.0856998	0.0204363	0.0416652	0.642783	0.580583
circRNA_00635|Chr1:166351174_166378796_+	0	0.0214228	0	0.0428499	0	0	0.499951	0.830648
circRNA_00636|Chr1:166378662_166385907_+	0.0318314	0.0321343	0.0842303	0.107125	0.0510907	0.0416652	0.741422	0.583463
circRNA_00637|Chr1:166564814_166598629_+	0	0	0.0315864	0	0	0.0416652	0.7581	0.982491
circRNA_00638|Chr1:167218114_167219881_-	0	0	0	0	0	0	#DIV/0!
circRNA_00639|Chr1:167218114_167276543_-	0	0	0	0	0	0.0208326	0	0.696243
circRNA_00640|Chr1:167239233_167240124_-	0	0	0	0	0	0	#DIV/0!
circRNA_00641|Chr1:167249762_167264009_-	0	0	0	0	0	0	#DIV/0!
circRNA_00642|Chr1:167254585_167264009_-	0	0.0214228	0	0	0.0204363	0.0312489	0.414487	0.670263
circRNA_00643|Chr1:167254585_167269761_-	0.0424418	0.0214228	0.0210576	0	0	0.0312489	2.71761	0.474126
circRNA_00644|Chr1:167260358_167269761_-	0.0212209	0.0214228	0	0	0	0	#DIV/0!	0.485165
circRNA_00645|Chr1:167260358_167276543_-	0	0.0214228	0	0	0.0204363	0	1.04828	1
circRNA_00646|Chr1:168958579_168964665_+	0	0	0.0315864	0	0	0.0937466	0.336933	0.612238
circRNA_00647|Chr1:170218956_170228277_-	0	0	0	0	0	0	#DIV/0!
circRNA_00648|Chr1:170448673_170450980_-	0	0	0	0	0	0.0208326	0	0.696243
circRNA_00649|Chr1:170747033_170748752_+	0.0212209	0	0	0	0	0	#DIV/0!	0.781486
circRNA_00650|Chr1:171715869_171720495_+	0	0	0	0.021425	0	0	0	0.772326
circRNA_00651|Chr1:173284053_173344444_-	0	0.0321343	0	0	0	0	#DIV/0!	0.67793
circRNA_00652|Chr1:173615848_173616418_+	0	0	0.0210576	0	0	0	#DIV/0!	0.727507
circRNA_00653|Chr1:173642847_173656527_-	0	0	0	0	0	0	#DIV/0!
circRNA_00654|Chr1:173654339_173656527_-	0	0	0	0	0.0204363	0	0	0.769771
circRNA_00655|Chr1:174165890_174174250_-	0.0212209	0.0214228	0.0315864	0	0	0.0312489	2.37545	0.597515
circRNA_00656|Chr1:174173000_174174250_-	0	0.0321343	0	0.021425	0	0	1.49985	1
circRNA_00657|Chr1:174527904_174529818_-	0.0318314	0	0	0.021425	0.0306544	0	0.611209	0.814883
circRNA_00658|Chr1:174534711_174540363_-	0	0	0.0421152	0	0	0	#DIV/0!	0.557784
circRNA_00659|Chr1:174538014_174540363_-	0.0318314	0	0	0	0	0	#DIV/0!	0.667513
circRNA_00660|Chr1:174540211_174549913_-	0	0.0214228	0	0	0	0	#DIV/0!	0.772963
circRNA_00661|Chr1:174540211_174556451_-	0	0	0	0	0	0.0208326	0	0.696243
circRNA_00662|Chr1:174609600_174613577_-	0.159157	0.214228	0.105288	0.182112	0.16349	0.124995	1.01716	0.98338
circRNA_00663|Chr1:174722063_174723294_+	0	0	0	0	0	0	#DIV/0!
circRNA_00664|Chr1:174771333_174772363_+	0	0.0214228	0	0	0	0	#DIV/0!	0.772963
circRNA_00665|Chr1:174961496_174976220_-	0	0	0.0526439	0.0428499	0	0.0208326	0.826663	0.978639
circRNA_00666|Chr1:174970502_174971441_-	0	0.0428457	0	0	0	0	#DIV/0!	0.495513
circRNA_00667|Chr1:175171303_175217586_-	0	0	0	0	0.0306544	0	0	0.64126
circRNA_00668|Chr1:175171303_175218889_-	0	0.0214228	0.0526439	0	0	0.0208326	3.55533	0.464802
circRNA_00669|Chr1:175200414_175215404_-	0	0	0	0	0	0	#DIV/0!
circRNA_00670|Chr1:175200414_175218889_-	0	0	0.105288	0	0	0.0416652	2.527	0.687868
circRNA_00671|Chr1:175225210_175256117_-	0.0424418	0	0	0.021425	0	0	1.98095	0.856036
circRNA_00672|Chr1:175225210_175284224_-	0.0318314	0	0	0	0	0	#DIV/0!	0.667513
circRNA_00673|Chr1:175252582_175256117_-	0	0.0321343	0.0210576	0	0	0.0208326	2.5533	0.712132
circRNA_00674|Chr1:175252582_175284224_-	0	0	0	0.0321374	0	0.0312489	0	0.225355
circRNA_00675|Chr1:175646900_175650721_-	0.0212209	0.0321343	0.0842303	0.0321374	0	0.0624977	1.45385	0.700076
circRNA_00676|Chr1:175855483_175856696_+	0	0	0	0	0	0	#DIV/0!
circRNA_00677|Chr1:176311305_176346651_-	0	0	0	0	0	0	#DIV/0!
circRNA_00678|Chr1:176334639_176340157_-	0.0212209	0	0	0	0	0	#DIV/0!	0.781486
circRNA_00679|Chr1:176334639_176346651_-	0.0424418	0.0321343	0	0.0321374	0.0408725	0.0312489	0.715297	0.710296
circRNA_00680|Chr1:176374378_176382073_-	0	0	0.0421152	0	0	0	#DIV/0!	0.557784
circRNA_00681|Chr1:176380041_176382073_-	0	0	0	0	0	0.0208326	0	0.696243
circRNA_00682|Chr1:176896627_176919983_+	0	0	0	0.0321374	0	0	0	0.635814
circRNA_00683|Chr1:176959331_176976129_-	0	0	0	0	0	0.0208326	0	0.696243
circRNA_00684|Chr1:176974025_176976129_-	0	0	0	0.0428499	0	0.0312489	0	0.142287
circRNA_00685|Chr1:177057883_177093650_+	0	0	0.0210576	0	0	0	#DIV/0!	0.727507
circRNA_00686|Chr1:177129021_177130995_+	0.0318314	0	0.0421152	0.0428499	0.0510907	0.0312489	0.590677	0.500042
circRNA_00687|Chr1:177129021_177158620_+	0	0.0428457	0	0	0	0	#DIV/0!	0.495513
circRNA_00688|Chr1:177521072_177569872_+	0	0	0	0.021425	0	0	0	0.772326
circRNA_00689|Chr1:177569617_177569872_+	0.0318314	0	0.0842303	0.107125	0.0204363	0.0312489	0.730821	0.758449
circRNA_00690|Chr1:178378787_178407299_+	0	0	0	0	0	0	#DIV/0!
circRNA_00691|Chr1:178953396_178955232_-	0	0	0	0	0	0	#DIV/0!
circRNA_00692|Chr1:183703121_183703697_-	0	0	0	0	0	0	#DIV/0!
circRNA_00693|Chr1:184008119_184013320_+	0	0	0	0	0	0.0416652	0	0.550457
circRNA_00694|Chr1:184008119_184017761_+	0.22282	0.214228	0.34745	0.149975	0.235017	0.270824	1.19622	0.681399
circRNA_00695|Chr1:184008119_184042715_+	0.0848836	0.0428457	0.115817	0.0964123	0.0510907	0.124995	0.893752	0.788611
circRNA_00696|Chr1:184008119_184055555_+	0	0	0	0	0	0.0208326	0	0.696243
circRNA_00697|Chr1:184008119_184061174_+	0	0	0	0.0428499	0	0.0208326	0	0.212135
circRNA_00698|Chr1:184008119_184077314_+	0	0.0428457	0	0	0	0	#DIV/0!	0.495513
circRNA_00699|Chr1:184041764_184042715_+	0	0	0	0	0.0204363	0	0	0.769771
circRNA_00700|Chr1:184041764_184055555_+	0.0424418	0.0964028	0.0526439	0.107125	0.0408725	0.0937466	0.792113	0.616054
circRNA_00701|Chr1:184041764_184061174_+	0.0636627	0.0321343	0.105288	0	0.0204363	0.104163	1.61385	0.574731
circRNA_00702|Chr1:185233419_185234547_+	0.148546	0.107114	0.0737015	0.0749873	0.112399	0.0624977	1.31806	0.627354
circRNA_00703|Chr1:185233419_185252682_+	0	0.0214228	0.0737015	0.021425	0.0306544	0.0312489	1.14156	1
circRNA_00704|Chr1:185252579_185261263_+	0	0	0	0	0.0204363	0	0	0.769771
circRNA_00705|Chr1:185252579_185264972_+	0	0	0	0	0	0	#DIV/0!
circRNA_00706|Chr1:185252579_185267832_+	0.0424418	0	0.0526439	0.0321374	0	0	2.95872	0.381431
circRNA_00707|Chr1:185261106_185264972_+	0.0424418	0.0535571	0.0842303	0.0428499	0.0715269	0	1.57575	0.540341
circRNA_00708|Chr1:185261106_185267832_+	0.0742732	0.0642685	0.136874	0.0535624	0.0510907	0.0312489	2.02658	0.195741
circRNA_00709|Chr1:185261106_185289592_+	0	0	0	0	0.0204363	0	0	0.769771
circRNA_00710|Chr1:185263914_185267832_+	0.0636627	0.128537	0.115817	0.0642749	0.0715269	0.104163	1.28359	0.685713
circRNA_00711|Chr1:185263914_185291713_+	0	0	0	0.0321374	0	0	0	0.635814
circRNA_00712|Chr1:185298317_185307538_+	0.0424418	0.0321343	0	0	0	0.0208326	3.57978	0.437089
circRNA_00713|Chr1:185303474_185307538_+	0	0	0	0.021425	0.0306544	0	0	0.297263
circRNA_00714|Chr1:185304319_185307538_+	0	0	0	0	0.0204363	0	0	0.769771
circRNA_00715|Chr1:185306404_185307538_+	0.0318314	0.128537	0.0737015	0.0321374	0.0510907	0.0416652	1.87416	0.303771
circRNA_00716|Chr1:185722677_185724996_+	0	0.0214228	0	0	0	0	#DIV/0!	0.772963
circRNA_00717|Chr1:185878823_185902595_+	0.0318314	0	0	0	0	0	#DIV/0!	0.667513
circRNA_00718|Chr1:185878823_185970318_+	0	0	0	0	0	0.0208326	0	0.696243
circRNA_00719|Chr1:185970229_186009525_+	0	0	0	0	0.0204363	0	0	0.769771
circRNA_00720|Chr1:186006551_186009525_+	0	0	0	0	0	0.0208326	0	0.696243
circRNA_00721|Chr1:186006551_186077730_+	0	0.0214228	0	0	0.0204363	0	1.04828	1
circRNA_00722|Chr1:186067922_186111852_+	0	0	0	0	0	0.0208326	0	0.696243
circRNA_00723|Chr1:187141787_187192916_+	0	0	0	0	0	0	#DIV/0!
circRNA_00724|Chr1:187141787_187194605_+	0	0	0	0	0	0	#DIV/0!
circRNA_00725|Chr1:187192744_187194605_+	0	0	0	0	0	0.0208326	0	0.696243
circRNA_00726|Chr1:187234678_187237750_+	0	0	0	0	0	0.0312489	0	0.677011
circRNA_00727|Chr1:187776387_187777086_-	0	0	0	0.021425	0	0.0312489	0	0.348333
circRNA_00728|Chr1:187811796_187818404_-	0	0	0.0210576	0	0	0	#DIV/0!	0.727507
circRNA_00729|Chr1:187834862_187842308_-	0.0424418	0.0214228	0	0	0	0	#DIV/0!	0.220755
circRNA_00730|Chr1:187873889_187874052_+	0	0	0	0.021425	0	0	0	0.772326
circRNA_00731|Chr1:188061837_188063825_-	0	0	0.0315864	0	0.0204363	0.0312489	0.611131	0.830919
circRNA_00732|Chr1:188061837_188088384_-	0.0212209	0	0	0	0	0	#DIV/0!	0.781486
circRNA_00733|Chr1:188087765_188088384_-	0.0954941	0.160671	0.136874	0.0428499	0.153272	0.0624977	1.51976	0.426366
circRNA_00734|Chr1:188436736_188437895_+	0	0.0214228	0	0	0	0	#DIV/0!	0.772963
circRNA_00735|Chr1:188481301_188483565_+	0	0	0	0	0	0	#DIV/0!
circRNA_00736|Chr1:188510274_188516444_+	0.0424418	0.0535571	0	0	0	0.0208326	4.60811	0.250416
circRNA_00737|Chr1:188510274_188530025_+	0	0	0	0.021425	0	0	0	0.772326
circRNA_00738|Chr1:188514776_188547516_+	0	0.0321343	0	0	0.0306544	0	1.04828	1
circRNA_00739|Chr1:188589095_188594263_+	0.0212209	0.0214228	0	0	0.0715269	0.0312489	0.41492	0.462467
circRNA_00740|Chr1:188592770_188620188_+	0	0.0214228	0.0421152	0.0321374	0.0204363	0	1.20855	1
circRNA_00741|Chr1:188728550_188737030_+	0.0424418	0	0	0	0	0	#DIV/0!	0.498232
circRNA_00742|Chr1:189679087_189685094_+	0	0.0214228	0	0	0	0.0312489	0.685555	0.986388
circRNA_00743|Chr1:190557651_190557983_+	0	0	0	0	0	0	#DIV/0!
circRNA_00744|Chr1:190557651_190560195_+	0	0	0.0210576	0	0	0	#DIV/0!	0.727507
circRNA_00745|Chr1:190720310_190720713_+	0	0	0	0	0	0	#DIV/0!
circRNA_00746|Chr1:190980864_190991049_+	0.169767	0.128537	0.0631727	0.117837	0.112399	0.0937466	1.11573	0.928647
circRNA_00747|Chr1:190980864_190993304_+	0	0	0.0210576	0	0	0	#DIV/0!	0.727507
circRNA_00748|Chr1:191635362_191651628_-	0	0	0	0.021425	0	0	0	0.772326
circRNA_00749|Chr1:191644117_191651628_-	0	0	0	0	0	0	#DIV/0!
circRNA_00750|Chr1:191971118_191975867_-	0.0212209	0	0	0	0	0	#DIV/0!	0.781486
circRNA_00751|Chr1:192070061_192078731_-	0	0	0	0	0	0	#DIV/0!
circRNA_00752|Chr1:192089780_192101454_+	0	0	0	0.021425	0	0	0	0.772326
circRNA_00753|Chr1:192379875_192409606_+	0.0742732	0.0856913	0.105288	0.0321374	0.0510907	0.072914	1.69879	0.3519
circRNA_00754|Chr1:192408634_192409606_+	0.0424418	0	0	0	0.0408725	0	1.03839	1
circRNA_00755|Chr1:192465806_192467204_+	0	0	0	0.0321374	0	0.0312489	0	0.225355
circRNA_00756|Chr1:192465806_192486099_+	0	0	0	0	0	0.0312489	0	0.677011
circRNA_00757|Chr1:192933724_192945931_+	0.0212209	0	0	0	0	0	#DIV/0!	0.781486
circRNA_00758|Chr1:192938631_192948640_+	0	0.0321343	0	0	0.0408725	0.0208326	0.520771	0.673222
circRNA_00759|Chr1:192952650_192953216_+	0.0212209	0.0321343	0.0315864	0.0749873	0.0510907	0.0624977	0.450437	0.191107
circRNA_00760|Chr1:192952650_192955267_+	0.212209	0.171383	0.326392	0.267812	0.16349	0.260407	1.02642	1
circRNA_00761|Chr1:193104517_193114307_+	0	0	0	0	0	0	#DIV/0!
circRNA_00762|Chr1:193353665_193354869_+	0.0212209	0	0.0210576	0	0	0	#DIV/0!	0.51407
circRNA_00763|Chr1:193443883_193454580_-	0	0	0	0	0	0	#DIV/0!
circRNA_00764|Chr1:194070887_194076911_-	0	0	0	0	0	0.0208326	0	0.696243
circRNA_00765|Chr1:194072617_194076915_-	0	0	0.0210576	0	0	0.0208326	1.0108	1
circRNA_00766|Chr1:194072617_194124303_-	0.0212209	0	0	0	0	0	#DIV/0!	0.781486
circRNA_00767|Chr1:194075092_194076915_-	0	0	0	0	0.0204363	0.0312489	0	0.351318
circRNA_00768|Chr1:194075092_194124303_-	0	0.0214228	0	0.021425	0	0	0.999901	1
circRNA_00769|Chr1:194850656_194917768_-	0	0.460591	0	0	0	0	#DIV/0!	0.172253
circRNA_00770|Chr1:194853235_194917768_-	0.0848836	0	0.0210576	0.021425	0.0204363	0.0520815	1.12772	1
circRNA_00771|Chr1:194855422_194917768_-	0.0530523	0.0214228	0.0210576	0.0535624	0.0306544	0.0208326	0.909408	0.96491
circRNA_00772|Chr1:194864350_194917768_-	0.0530523	0.0535571	0	0.0321374	0.0306544	0.0416652	1.02061	1
circRNA_00773|Chr1:194866929_194917768_-	0.0636627	0	0.0315864	0.0428499	0.0715269	0.0520815	0.57221	0.369824
circRNA_00774|Chr1:194869116_194917768_-	0.0318314	0.0428457	0.0315864	0.0321374	0	0.072914	1.01154	1
circRNA_00775|Chr1:194892470_194917768_-	0.0318314	0.0428457	0.0421152	0	0.0306544	0.0520815	1.41163	0.791437
circRNA_00776|Chr1:194915054_194917768_-	0.0530523	0.0321343	0.0210576	0	0	0.0416652	2.54995	0.402899
circRNA_00777|Chr1:194916740_194917768_-	0	0.0214228	0	0	0	0	#DIV/0!	0.772963
circRNA_00778|Chr1:194917622_194922158_-	0	0	0	0	0	0	#DIV/0!
circRNA_00779|Chr1:194917622_194924798_-	0	1.0283	0	0	0	0	#DIV/0!	0.117936
circRNA_00780|Chr1:194917622_194934956_-	0.0424418	0	0.0210576	0.0749873	0.0204363	0.104163	0.318155	0.0781458
circRNA_00781|Chr1:194917622_194969252_-	0.0848836	0	0	0	0	0	#DIV/0!	0.368435
circRNA_00782|Chr1:194917622_194971965_-	0	0	0	0	0	0.0312489	0	0.677011
circRNA_00783|Chr1:194917622_194974559_-	0.0212209	0.0535571	0.157932	0.0428499	0.0408725	0.0416652	1.85592	0.413048
circRNA_00784|Chr1:194917622_195009379_-	0	0	0.0315864	0	0	0	#DIV/0!	0.694392
circRNA_00785|Chr1:194922013_194934956_-	0.0636627	0.0856913	0.0210576	0.0321374	0.0817451	0.0312489	1.17419	0.944374
circRNA_00786|Chr1:194922013_194974559_-	0.0424418	0	0.0631727	0.021425	0.0613088	0.0624977	0.727215	0.636233
circRNA_00787|Chr1:194924652_194934956_-	0.116715	0.0428457	0.0737015	0.0428499	0.0510907	0.0937466	1.24282	0.790605
circRNA_00788|Chr1:194924652_194974559_-	0	0	0.0631727	0.0428499	0.0510907	0.0416652	0.465856	0.323495
circRNA_00789|Chr1:194989154_194989300_-	0	0	0	0	0	0	#DIV/0!
circRNA_00790|Chr1:195009269_195011851_-	0.0212209	0.0321343	0.0421152	0.0749873	0.0306544	0.0520815	0.605303	0.445329
circRNA_00791|Chr1:195034672_195064198_-	0.0318314	0.0214228	0	0	0	0	#DIV/0!	0.333588
circRNA_00792|Chr1:195060108_195064198_-	0.0212209	0.0214228	0.0526439	0	0.0306544	0.0208326	1.85071	0.630981
circRNA_00793|Chr1:195078078_195091285_-	0.0212209	0	0	0	0	0	#DIV/0!	0.781486
circRNA_00794|Chr1:195086148_195087611_-	0	0	0	0	0	0	#DIV/0!
circRNA_00795|Chr1:195171678_195188709_-	0	0.0214228	0	0	0	0	#DIV/0!	0.772963
circRNA_00796|Chr1:195171678_195189253_-	0.0636627	0.0321343	0.0421152	0	0	0.0416652	3.31001	0.197866
circRNA_00797|Chr1:195171678_195243535_-	0	0.0321343	0	0	0.0204363	0	1.57241	1
circRNA_00798|Chr1:195171678_195244079_-	0.0212209	0	0	0.0428499	0	0.0312489	0.286387	0.402329
circRNA_00799|Chr1:195657722_195665942_-	0	0.0535571	0	0	0	0	#DIV/0!	0.449765
circRNA_00800|Chr1:195665691_195665942_-	0	0	0	0	0	0	#DIV/0!
circRNA_00801|Chr1:195738468_195753309_-	0	0	0	0	0	0	#DIV/0!
circRNA_00802|Chr1:195738468_195755933_-	0	0	0	0.021425	0	0	0	0.772326
circRNA_00803|Chr1:195738468_195758447_-	0	0	0	0	0	0	#DIV/0!
circRNA_00804|Chr1:195805819_195840151_-	0.180378	0.171383	0.242162	0.0428499	0.122618	0.249991	1.42956	0.369677
circRNA_00805|Chr1:195805819_195843637_-	0.0212209	0.0214228	0.0421152	0.0321374	0	0	2.63739	0.464763
circRNA_00806|Chr1:195805819_195866944_-	0.0636627	0.0535571	0.105288	0	0.0306544	0.0937466	1.78863	0.362308
circRNA_00807|Chr1:195805819_195868517_-	0	0	0	0	0	0	#DIV/0!
circRNA_00808|Chr1:195833189_195840151_-	0.0742732	0.0428457	0.0947591	0.0642749	0.0408725	0	2.01506	0.265155
circRNA_00809|Chr1:195833189_195843637_-	0	0	0	0	0.0204363	0	0	0.769771
circRNA_00810|Chr1:195833189_195866944_-	0.0742732	0.14996	0.115817	0.0964123	0.143054	0.0833303	1.05345	1
circRNA_00811|Chr1:197067160_197069686_-	0	0	0	0	0	0.0208326	0	0.696243
circRNA_00812|Chr1:197510685_197527009_-	0	0	0	0	0	0.0208326	0	0.696243
circRNA_00813|Chr1:197518439_197545868_-	0	0	0	0	0	0.0208326	0	0.696243
circRNA_00814|Chr1:197526940_197545868_-	0.0212209	0.0214228	0.0210576	0.0428499	0	0	1.48662	0.868664
circRNA_00815|Chr1:197536821_197549861_-	0.0424418	0	0.0421152	0	0.0306544	0.114579	0.582214	0.597251
circRNA_00816|Chr1:197978423_197980802_-	0	0	0	0	0	0	#DIV/0!
circRNA_00817|Chr1:198311923_198312195_-	0.0212209	0	0	0	0	0	#DIV/0!	0.781486
circRNA_00818|Chr1:198429807_198432232_-	0	0.0214228	0	0	0	0	#DIV/0!	0.772963
circRNA_00819|Chr1:198932174_198934500_+	0.0318314	0.0642685	0.0421152	0	0.0715269	0	1.93235	0.564133
circRNA_00820|Chr1:198960616_198962261_+	0	0.0214228	0	0	0	0	#DIV/0!	0.772963
circRNA_00821|Chr1:198965547_198972343_+	0	0	0	0	0	0.0208326	0	0.696243
circRNA_00822|Chr1:198967641_198972343_+	0	0	0.0421152	0.021425	0	0.0520815	0.572945	0.705381
circRNA_00823|Chr1:198994747_198995342_+	0.0636627	0.0535571	0.0842303	0.192825	0.0510907	0.166661	0.490653	0.119369
circRNA_00824|Chr1:198994747_198998913_+	0.0212209	0	0	0	0	0	#DIV/0!	0.781486
circRNA_00825|Chr1:198997987_198998392_+	0	0	0	0.021425	0	0	0	0.772326
circRNA_00826|Chr1:199228192_199231709_-	0	0	0	0	0.0204363	0	0	0.769771
circRNA_00827|Chr1:199701022_199706556_-	0	0	0	0	0	0	#DIV/0!
circRNA_00828|Chr1:199846437_199847539_-	0.0212209	0	0	0	0	0	#DIV/0!	0.781486
circRNA_00829|Chr1:200102205_200105174_+	0.0424418	0.0642685	0.126345	0.0535624	0.143054	0.0624977	0.899433	0.816882
circRNA_00830|Chr1:200606971_200672411_-	0	0	0	0	0	0	#DIV/0!
circRNA_00831|Chr1:200625594_200630542_-	0	0	0	0	0	0	#DIV/0!
circRNA_00832|Chr1:200648164_200658087_-	0.0424418	0.0321343	0.0210576	0.0642749	0.0408725	0.0520815	0.608245	0.443495
circRNA_00833|Chr1:200648164_200671090_-	0	0	0	0	0	0	#DIV/0!
circRNA_00834|Chr1:200648164_200672411_-	0.0318314	0.0321343	0.0631727	0.0535624	0.0306544	0.0833303	0.758821	0.654001
circRNA_00835|Chr1:200671013_200672411_-	0.0636627	0.0749799	0.0842303	0.0535624	0.112399	0.0833303	0.894023	0.782963
circRNA_00836|Chr1:201097034_201101897_-	0	0	0	0.0321374	0	0	0	0.635814
circRNA_00837|Chr1:201442093_201447986_+	0	0	0	0	0.0204363	0.0520815	0	0.163653
circRNA_00838|Chr1:201442093_201451005_+	0.180378	0.235651	0.200047	0.203537	0.112399	0.302072	0.996872	0.92137
circRNA_00839|Chr1:201442093_201457798_+	0	0	0	0	0	0	#DIV/0!
circRNA_00840|Chr1:201442093_201462814_+	0	0	0.0210576	0.021425	0	0	0.982853	1
circRNA_00841|Chr1:201442093_201462844_+	0	0	0	0.021425	0	0	0	0.772326
circRNA_00842|Chr1:201523375_201524041_+	0.0954941	0.0321343	0.0526439	0.0428499	0.0817451	0.0208326	1.2396	0.854786
circRNA_00843|Chr1:202000512_202006002_+	0	0.0321343	0	0	0	0	#DIV/0!	0.67793
circRNA_00844|Chr1:202480910_202497913_+	0	0	0	0	0	0.0208326	0	0.696243
circRNA_00845|Chr1:202490754_202497913_+	0.0318314	0.0321343	0.0315864	0.0321374	0.0306544	0	1.52173	0.758801
circRNA_00846|Chr1:203279889_203317455_+	0	0	0	0	0	0	#DIV/0!
circRNA_00847|Chr1:204267319_204275972_-	0.148546	0.139248	0.0526439	0.0642749	0.16349	0.166661	0.863125	0.659802
circRNA_00848|Chr1:204637321_204657695_+	0	0	0	0	0	0	#DIV/0!
circRNA_00849|Chr1:204761727_204780713_-	0.0318314	0.0749799	0.0631727	0.021425	0.0204363	0.0833303	1.35779	0.735666
circRNA_00850|Chr1:204773090_204780713_-	0	0	0	0	0	0.0833303	0	0.34571
circRNA_00851|Chr1:204830814_204842017_-	0.0424418	0.0428457	0.0947591	0.0642749	0	0.0520815	1.54737	0.546109
circRNA_00852|Chr1:204831740_204842017_-	0	0	0.0210576	0.021425	0	0	0.982853	1
circRNA_00853|Chr1:204836742_204842017_-	0	0	0	0	0	0	#DIV/0!
circRNA_00854|Chr1:204958606_204961691_+	0.0212209	0	0	0	0	0.0312489	0.679093	0.986337
circRNA_00855|Chr1:204959155_204961691_+	0.0742732	0.0642685	0	0.0964123	0.0510907	0.124995	0.508413	0.153867
circRNA_00856|Chr1:204959173_204961691_+	1.17776	0.91047	1.13711	0.899848	0.960504	1.66661	0.914482	0.580037
circRNA_00857|Chr1:204959173_204975227_+	0	0	0	0.021425	0	0	0	0.772326
circRNA_00858|Chr1:204959173_204980121_+	0.0318314	0.0428457	0.0210576	0.0321374	0.0204363	0.0624977	0.831958	0.843515
circRNA_00859|Chr1:204959173_204988430_+	0.0424418	0.0214228	0	0	0	0.0416652	1.53281	0.875647
circRNA_00860|Chr1:204960841_204961691_+	0.0954941	0.117826	0.168461	0.0321374	0.0306544	0.0937466	2.43889	0.0579996
circRNA_00861|Chr1:204960841_204975227_+	0	0	0.0210576	0	0.0204363	0.0208326	0.510254	0.828452
circRNA_00862|Chr1:204960841_204980121_+	0.0742732	0.0964028	0.115817	0.107125	0.102181	0.145828	0.806717	0.547116
circRNA_00863|Chr1:204960841_204988430_+	0.0212209	0	0.0421152	0	0	0	#DIV/0!	0.256412
circRNA_00864|Chr1:204979934_204988430_+	0.0212209	0	0	0	0.0204363	0	1.03839	1
circRNA_00865|Chr1:205040507_205043157_-	0	0.0214228	0	0.021425	0	0	0.999901	1
circRNA_00866|Chr1:205040507_205096406_-	0	0	0	0	0	0	#DIV/0!
circRNA_00867|Chr1:205720958_205729501_+	0	0	0	0	0	0	#DIV/0!
circRNA_00868|Chr1:206022002_206028748_-	0	0.0214228	0	0	0	0	#DIV/0!	0.772963
circRNA_00869|Chr1:206035300_206074021_-	0	0	0	0	0	0	#DIV/0!
circRNA_00870|Chr1:206353708_206410729_-	0	0	0	0	0.0204363	0	0	0.769771
circRNA_00871|Chr1:206956299_206969242_+	0.0212209	0	0.0315864	0	0	0	#DIV/0!	0.368468
circRNA_00872|Chr1:206956299_206978733_+	0	0	0	0	0	0	#DIV/0!
circRNA_00873|Chr1:206969146_207040385_+	0	0	0	0	0	0.0208326	0	0.696243
circRNA_00874|Chr1:207040277_207088396_+	0	0	0	0	0	0.0208326	0	0.696243
circRNA_00875|Chr1:207974088_207986972_+	0	0.0214228	0	0	0	0	#DIV/0!	0.772963
circRNA_00876|Chr1:207981622_207986972_+	0	0.0214228	0	0	0	0	#DIV/0!	0.772963
circRNA_00877|Chr1:209710668_209711353_-	0.0424418	0	0.0210576	0.0428499	0.0204363	0	1.00337	1
circRNA_00878|Chr1:209778386_209786671_+	0	0.0321343	0	0	0	0	#DIV/0!	0.67793
circRNA_00879|Chr1:209778386_209797179_+	0	0.0214228	0.0210576	0	0	0.0312489	1.35942	1
circRNA_00880|Chr1:209792071_209792497_+	0	0.0214228	0	0.0321374	0	0	0.666601	0.985926
circRNA_00881|Chr1:209792071_209795897_+	0.0212209	0.0642685	0	0.021425	0.0306544	0.0312489	1.02594	1
circRNA_00882|Chr1:212176427_212177000_+	0	0	0	0	0	0	#DIV/0!
circRNA_00883|Chr1:212176427_212187819_+	0.0212209	0	0.0526439	0	0.0306544	0.0208326	1.43463	0.884343
circRNA_00884|Chr1:212255632_212256365_-	0	0	0.0421152	0	0	0	#DIV/0!	0.557784
circRNA_00885|Chr1:212267406_212268468_+	0	0	0	0	0	0	#DIV/0!
circRNA_00886|Chr1:212336433_212337007_-	0	0.0321343	0.0315864	0	0	0	#DIV/0!	0.253168
circRNA_00887|Chr1:213603809_213604178_+	0.0212209	0	0	0	0	0	#DIV/0!	0.781486
circRNA_00888|Chr1:214562895_214581660_+	0.0530523	0.0321343	0.0210576	0.0321374	0	0.0208326	2.00574	0.514537
circRNA_00889|Chr1:214562895_214605872_+	0.0848836	0	0	0.0321374	0.0306544	0.072914	0.625497	0.636961
circRNA_00890|Chr1:214574407_214581660_+	0	0	0	0	0	0	#DIV/0!
circRNA_00891|Chr1:214933395_214938246_+	0.721511	0.98545	0.894947	0.739161	0.705051	1.37495	0.922937	0.608534
circRNA_00892|Chr1:214939185_214939732_-	0	0.0428457	0	0	0	0.0312489	1.37111	1
circRNA_00893|Chr1:215905137_215910920_-	0	0	0	0	0	0.0208326	0	0.696243
circRNA_00894|Chr1:215905137_215914784_-	0	0	0	0	0	0.0208326	0	0.696243
circRNA_00895|Chr1:215905137_215934080_-	0	0	0	0	0	0	#DIV/0!
circRNA_00896|Chr1:215934081_215939788_-	0	0	0	0.0535624	0	0	0	0.439095
circRNA_00897|Chr1:215934081_215968014_-	0.0212209	0	0	0	0	0	#DIV/0!	0.781486
circRNA_00898|Chr1:216721931_216735739_-	0	0	0.0210576	0	0	0	#DIV/0!	0.727507
circRNA_00899|Chr1:216737401_216742438_-	0	0	0	0	0	0.0208326	0	0.696243
circRNA_00900|Chr1:217349413_217362383_+	0	0	0	0	0	0	#DIV/0!
circRNA_00901|Chr1:217663306_217663860_-	0	0	0	0	0	0	#DIV/0!
circRNA_00902|Chr1:217681498_217683261_-	0	0	0.0210576	0	0	0	#DIV/0!	0.727507
circRNA_00903|Chr1:218725545_218748117_-	0	0	0.0315864	0	0	0	#DIV/0!	0.694392
circRNA_00904|Chr1:218727735_218755192_-	0	0.0321343	0	0.0321374	0	0	0.999901	1
circRNA_00905|Chr1:218731773_218758344_-	0	0.0214228	0	0	0	0	#DIV/0!	0.772963
circRNA_00906|Chr1:218755127_218758344_-	0.0212209	0	0	0	0	0	#DIV/0!	0.781486
circRNA_00907|Chr1:218776098_218778447_-	0	0.0428457	0.0421152	0.021425	0	0.0624977	1.01237	1
circRNA_00908|Chr1:218777037_218778447_-	0	0	0.0210576	0	0	0.0416652	0.5054	0.840005
circRNA_00909|Chr1:219018599_219028923_+	0.0318314	0.0535571	0.0526439	0.0535624	0.0613088	0.0624977	0.778222	0.659942
circRNA_00910|Chr1:219033889_219039300_+	0	0	0	0.021425	0	0	0	0.772326
circRNA_00911|Chr1:219199573_219202486_+	0.0212209	0	0	0	0.0204363	0	1.03839	1
circRNA_00912|Chr1:219199573_219205163_+	0.0212209	0	0.0210576	0	0	0.0208326	2.02944	0.860892
circRNA_00913|Chr1:219199859_219201639_+	0	0	0.0210576	0	0	0	#DIV/0!	0.727507
circRNA_00914|Chr1:219199859_219202486_+	0	0.0321343	0	0.021425	0	0	1.49985	1
circRNA_00915|Chr1:219199859_219205163_+	0	0	0	0.021425	0	0	0	0.772326
circRNA_00916|Chr1:219353460_219354165_+	0	0	0	0	0	0	#DIV/0!
circRNA_00917|Chr1:219356188_219357260_+	0	0	0	0	0	0.0208326	0	0.696243
circRNA_00918|Chr1:219374610_219375880_+	0	0	0	0	0.0306544	0	0	0.64126
circRNA_00919|Chr1:219570015_219571238_-	0.0318314	0.0749799	0.0421152	0	0.0204363	0.0624977	1.79572	0.494366
circRNA_00920|Chr1:219592036_219638528_-	0	0	0	0.0428499	0	0	0	0.484691
circRNA_00921|Chr1:219971553_219971731_+	0	0.0214228	0	0	0.0204363	0	1.04828	1
circRNA_00922|Chr1:219981557_219981979_+	0	0.0749799	0	0.0428499	0.0408725	0.0208326	0.717134	0.768227
circRNA_00923|Chr1:220015523_220016193_+	0.0530523	0.0535571	0.0737015	0.0321374	0.0306544	0.0624977	1.43915	0.643991
circRNA_00924|Chr1:220032746_220034697_-	0.0424418	0	0	0	0.0204363	0.0312489	0.821161	0.978533
circRNA_00925|Chr1:220032746_220040146_-	0	0	0	0	0.0306544	0	0	0.64126
circRNA_00926|Chr1:220032746_220042767_-	0	0	0	0	0.0204363	0.0208326	0	0.493526
circRNA_00927|Chr1:220039308_220040146_-	0.0848836	0	0.0210576	0.0321374	0	0	3.29651	0.489827
circRNA_00928|Chr1:220039308_220042767_-	0	0	0.0315864	0	0	0.0416652	0.7581	0.982491
circRNA_00929|Chr1:220039308_220049075_-	0.0954941	0.0214228	0.0315864	0.0749873	0.102181	0.114579	0.509012	0.137331
circRNA_00930|Chr1:220040014_220049075_-	0	0	0	0	0	0	#DIV/0!
circRNA_00931|Chr1:220047471_220049075_-	0.732121	0.631974	0.705429	0.332087	0.388289	1.12496	1.12149	0.845064
circRNA_00932|Chr1:220047471_220059498_-	0	0	0	0	0.0204363	0	0	0.769771
circRNA_00933|Chr1:221065774_221067559_-	0.0742732	0	0.0210576	0	0	0.0312489	3.05069	0.528186
circRNA_00934|Chr1:221154043_221155122_-	0	0	0	0.021425	0	0	0	0.772326
circRNA_00935|Chr1:221158617_221158757_-	0.0212209	0	0	0	0	0	#DIV/0!	0.781486
circRNA_00936|Chr1:221158617_221158790_-	0.23343	0.246363	0.115817	0.0321374	0.153272	0.124995	1.91881	0.176878
circRNA_00937|Chr1:221411126_221411419_+	0	0	0	0.0428499	0	0	0	0.484691
circRNA_00938|Chr1:221737512_221743451_+	0	0	0	0.021425	0	0	0	0.772326
circRNA_00939|Chr1:221817839_221829297_+	0.0424418	0.0428457	0	0.021425	0	0	3.98076	0.319996
circRNA_00940|Chr1:221822465_221829297_+	0	0	0	0	0	0.0312489	0	0.677011
circRNA_00941|Chr1:221828996_221829297_+	0.0318314	0	0	0	0.0408725	0	0.778796	0.984511
circRNA_00942|Chr1:222281015_222281287_-	0	0	0	0	0.0204363	0	0	0.769771
circRNA_00943|Chr1:222287251_222288802_-	0	0	0.0210576	0	0	0	#DIV/0!	0.727507
circRNA_00944|Chr1:222318743_222319656_+	0.0318314	0.0214228	0.0315864	0	0.0306544	0.0520815	1.02544	1
circRNA_00945|Chr1:222619896_222621077_-	0.0318314	0.0535571	0.0737015	0.0964123	0.0510907	0.135412	0.562325	0.209697
circRNA_00946|Chr1:222678303_222678511_+	0	0	0.0210576	0	0	0	#DIV/0!	0.727507
circRNA_00947|Chr1:222683391_222686592_-	0.0212209	0	0	0	0	0	#DIV/0!	0.781486
circRNA_00948|Chr1:222707087_222709195_-	0.0318314	0.0535571	0.0842303	0.0428499	0.0204363	0.104163	1.01296	1
circRNA_00949|Chr1:222763689_222775140_+	0	0	0	0.0428499	0	0.0312489	0	0.142287
circRNA_00950|Chr1:224883397_224883874_+	0.0318314	0	0	0	0	0	#DIV/0!	0.667513
circRNA_00951|Chr1:224963592_224963896_+	0	0	0.0210576	0	0.0306544	0	0.686935	0.986131
circRNA_00952|Chr1:225019523_225021984_+	0.0318314	0.0749799	0.0737015	0.021425	0.0613088	0.0416652	1.45108	0.642627
circRNA_00953|Chr1:225086648_225087197_+	0	0	0	0	0	0	#DIV/0!
circRNA_00954|Chr1:225195375_225196571_+	0	0	0	0	0	0	#DIV/0!
circRNA_00955|Chr1:226666019_226667550_+	0.0424418	0.0321343	0	0	0	0	#DIV/0!	0.145313
circRNA_00956|Chr1:228137819_228161429_-	0	0	0.0315864	0.021425	0.0306544	0	0.606505	0.821033
circRNA_00957|Chr1:228155132_228163280_-	0.0212209	0	0	0	0	0	#DIV/0!	0.781486
circRNA_00958|Chr1:229611450_229616057_-	0	0	0	0.021425	0	0	0	0.772326
circRNA_00959|Chr1:231411886_231415776_-	0	0.0214228	0	0	0	0	#DIV/0!	0.772963
circRNA_00960|Chr1:231457046_231498197_-	0	0.0749799	0	0	0	0	#DIV/0!	0.3889
circRNA_00961|Chr1:231482693_231498197_-	0	0.0214228	0	0	0	0	#DIV/0!	0.772963
circRNA_00962|Chr1:233124743_233135114_-	0	0	0	0.021425	0.0204363	0	0	0.443584
circRNA_00963|Chr1:233464787_233469856_+	0.0212209	0.0428457	0	0	0	0	#DIV/0!	0.225062
circRNA_00964|Chr1:233561451_233581182_+	0	0	0	0.021425	0	0.0208326	0	0.489398
circRNA_00965|Chr1:233578229_233581182_+	0.0424418	0.0321343	0.0421152	0.0321374	0.0204363	0	2.21957	0.41721
circRNA_00966|Chr1:234698081_234699162_-	0	0	0	0.0535624	0	0	0	0.439095
circRNA_00967|Chr1:235392219_235395737_-	0	0	0	0	0	0	#DIV/0!
circRNA_00968|Chr1:235393349_235395737_-	0.0212209	0.128537	0.0526439	0.0749873	0.0613088	0.0416652	1.13734	0.962191
circRNA_00969|Chr1:235653121_235656288_-	0	0.0214228	0.0315864	0.0321374	0	0	1.64945	0.861503
circRNA_00970|Chr1:235666106_235673970_-	0	0	0	0	0.0204363	0	0	0.769771
circRNA_00971|Chr1:235703054_235713613_-	0	0	0	0	0	0	#DIV/0!
circRNA_00972|Chr1:235720725_235734344_-	0.0424418	0	0	0.0321374	0	0.0312489	0.669574	0.831091
circRNA_00973|Chr1:235720725_235737635_-	0.0424418	0.0856913	0.0842303	0.0321374	0.0408725	0.0520815	1.69767	0.417711
circRNA_00974|Chr1:235720725_235761819_-	0.0212209	0	0.0315864	0	0.0306544	0	1.72267	0.861128
circRNA_00975|Chr1:235720725_235771816_-	0.0212209	0	0.0315864	0	0	0	#DIV/0!	0.368468
circRNA_00976|Chr1:235720725_235780409_-	0	0	0.0210576	0	0	0	#DIV/0!	0.727507
circRNA_00977|Chr1:235737499_235761819_-	0.0318314	0	0.0210576	0	0	0	#DIV/0!	0.354133
circRNA_00978|Chr1:235750193_235759926_-	0	0	0	0	0.0204363	0	0	0.769771
circRNA_00979|Chr1:235750193_235761819_-	0.0212209	0.0749799	0.126345	0.0428499	0.0817451	0.0312489	1.42801	0.632456
circRNA_00980|Chr1:235750193_235771816_-	0	0	0	0	0	0	#DIV/0!
circRNA_00981|Chr1:235750193_235780409_-	0	0.0214228	0	0	0	0.0208326	1.02833	1
circRNA_00982|Chr1:235750193_235789332_-	0	0	0.0210576	0	0.0613088	0	0.343467	0.669969
circRNA_00983|Chr1:235757649_235761819_-	0.0318314	0.0535571	0	0	0.0408725	0	2.08914	0.648843
circRNA_00984|Chr1:235759864_235764346_-	0	0.0214228	0	0.12855	0	0	0.16665	0.480837
circRNA_00985|Chr1:235777942_235780409_-	0	0	0	0.0749873	0	0.0208326	0	0.176362
circRNA_00986|Chr1:235793877_235800597_-	0	0	0	0	0	0	#DIV/0!
circRNA_00987|Chr1:236196243_236198026_+	0	0	0.0315864	0.0321374	0.0306544	0	0.503033	0.67087
circRNA_00988|Chr1:236196243_236229567_+	0.0424418	0.0535571	0.0631727	0.0642749	0.0408725	0.0624977	0.949456	0.954272
circRNA_00989|Chr1:236196243_236254374_+	0	0	0.0210576	0	0	0	#DIV/0!	0.727507
circRNA_00990|Chr1:236276393_236298554_+	0	0	0	0	0	0	#DIV/0!
circRNA_00991|Chr1:239293164_239299795_+	0.0636627	0.0214228	0.0526439	0	0	0	#DIV/0!	0.0109354
circRNA_00992|Chr1:239674721_239697582_+	0	0	0	0	0	0	#DIV/0!
circRNA_00993|Chr1:240355152_240356650_+	0	0	0.0421152	0	0	0	#DIV/0!	0.557784
circRNA_00994|Chr1:240355152_240384919_+	0	0	0.0210576	0	0	0	#DIV/0!	0.727507
circRNA_00995|Chr1:240355152_240449390_+	0.0318314	0	0	0.0321374	0	0	0.990476	1
circRNA_00996|Chr1:240369088_240384919_+	0.0318314	0.0214228	0	0.021425	0.0306544	0	1.02256	1
circRNA_00997|Chr1:240369088_240402376_+	0	0	0	0.0321374	0	0	0	0.635814
circRNA_00998|Chr1:240369088_240449390_+	0	0	0	0	0.0204363	0	0	0.769771
circRNA_00999|Chr1:240421602_240449390_+	0.0212209	0.0321343	0	0.0321374	0.0204363	0	1.01486	1
circRNA_01000|Chr1:240421602_240510797_+	0.0530523	0.0428457	0.0421152	0.0535624	0.0306544	0	1.63878	0.573151
circRNA_01001|Chr1:241002399_241008652_-	0	0	0	0	0.0204363	0	0	0.769771
circRNA_01002|Chr1:241731334_241732616_+	0.0212209	0	0.0421152	0.021425	0.0204363	0	1.513	0.871249
circRNA_01003|Chr1:241761956_241787155_+	0.0212209	0	0	0	0	0	#DIV/0!	0.781486
circRNA_01004|Chr1:241761973_241765626_+	0	0	0	0	0	0	#DIV/0!
circRNA_01005|Chr1:241963278_241964424_-	0	0	0	0	0.0204363	0	0	0.769771
circRNA_01006|Chr1:242229811_242250100_-	0	0	0	0	0	0	#DIV/0!
circRNA_01007|Chr1:242244899_242248135_-	0.0530523	0.0642685	0.105288	0.021425	0.0306544	0.0208326	3.05312	0.0868113
circRNA_01008|Chr1:242268874_242333370_-	0	0	0	0.021425	0	0	0	0.772326
circRNA_01009|Chr1:242832563_242858313_-	0	0	0	0	0	0	#DIV/0!
circRNA_01010|Chr1:244421227_244448230_-	0	0	0	0.021425	0	0	0	0.772326
circRNA_01011|Chr1:244629853_244728217_+	0	0.0214228	0	0	0	0	#DIV/0!	0.772963
circRNA_01012|Chr1:244630341_244641499_+	0	0.0214228	0	0	0	0	#DIV/0!	0.772963
circRNA_01013|Chr1:244630341_244728217_+	0	0.0428457	0	0	0	0	#DIV/0!	0.495513
circRNA_01014|Chr1:244677867_244686320_+	0	0	0.0210576	0	0	0.0208326	1.0108	1
circRNA_01015|Chr1:244706108_244728217_+	0	0.0214228	0	0	0	0	#DIV/0!	0.772963
circRNA_01016|Chr1:245079321_245082336_-	0	0	0	0	0	0	#DIV/0!
circRNA_01017|Chr1:245877467_245905575_-	0	0	0	0	0	0	#DIV/0!
circRNA_01018|Chr1:245895407_245905575_-	0	0	0	0	0.0306544	0	0	0.64126
circRNA_01019|Chr1:245895407_245937626_-	0.0212209	0.0856913	0.0210576	0.0321374	0	0.0416652	1.73395	0.609211
circRNA_01020|Chr1:245895407_245955299_-	0.0318314	0	0	0	0	0	#DIV/0!	0.667513
circRNA_01021|Chr1:245901088_245913431_-	0	0.0214228	0	0	0	0	#DIV/0!	0.772963
circRNA_01022|Chr1:245913319_245937626_-	0	0	0	0	0	0	#DIV/0!
circRNA_01023|Chr1:245915228_245937626_-	0	0.0214228	0	0	0	0	#DIV/0!	0.772963
circRNA_01024|Chr1:245926333_245937626_-	0.0424418	0.160671	0.0315864	0.0642749	0.0817451	0.166661	0.750605	0.573019
circRNA_01025|Chr1:245926333_246010590_-	0	0	0.0421152	0	0	0	#DIV/0!	0.557784
circRNA_01026|Chr1:245937552_246010590_-	0.0636627	0	0.0737015	0	0.0408725	0.0312489	1.90463	0.537016
circRNA_01027|Chr1:245937552_246031901_-	0.0530523	0.0428457	0.0737015	0	0.0306544	0.072914	1.63756	0.531875
circRNA_01028|Chr1:245955041_245980607_-	0	0	0	0.021425	0	0	0	0.772326
circRNA_01029|Chr1:245955041_246010590_-	0.106105	0.117826	0.105288	0.160687	0.143054	0.187493	0.670185	0.221084
circRNA_01030|Chr1:245955041_246031901_-	0	0	0	0	0	0	#DIV/0!
circRNA_01031|Chr1:245980510_246010590_-	0	0.0535571	0.0421152	0	0	0	#DIV/0!	0.0723972
circRNA_01032|Chr1:246472167_246476440_-	0.116715	0.0428457	0.115817	0.0749873	0.102181	0.114579	0.943888	0.866874
circRNA_01033|Chr1:246648294_246649407_-	0.0424418	0.0428457	0.0315864	0.0321374	0.0510907	0.0520815	0.863752	0.847786
circRNA_01034|Chr1:246648294_246657760_-	0	0.0214228	0.0210576	0.0428499	0.0204363	0.0624977	0.337725	0.220789
circRNA_01035|Chr1:247046686_247067762_-	0	0	0	0.0321374	0	0	0	0.635814
circRNA_01036|Chr1:247046686_247070776_-	0.0212209	0	0	0	0	0	#DIV/0!	0.781486
circRNA_01037|Chr1:247148261_247159557_-	0	0	0	0	0.0204363	0	0	0.769771
circRNA_01038|Chr1:247245643_247262710_+	0	0	0	0	0	0.0416652	0	0.550457
circRNA_01039|Chr1:247711959_247745292_+	0	0	0.0210576	0	0.0306544	0	0.686935	0.986131
circRNA_01040|Chr1:247743814_247766953_+	0.0530523	0.0642685	0.0210576	0.0749873	0.122618	0.072914	0.511529	0.152195
circRNA_01041|Chr1:247745204_247766953_+	0.0318314	0	0	0	0	0	#DIV/0!	0.667513
circRNA_01042|Chr1:247922780_247945662_-	0	0.0214228	0.0421152	0.0321374	0.0510907	0.0416652	0.508738	0.398367
circRNA_01043|Chr1:247922780_247960553_-	0.0848836	0.0214228	0.115817	0.0428499	0.0817451	0.072914	1.12462	0.964006
circRNA_01044|Chr1:247922780_247965607_-	0	0	0	0	0	0	#DIV/0!
circRNA_01045|Chr1:247931326_247945662_-	0	0	0	0	0	0	#DIV/0!
circRNA_01046|Chr1:247931326_247960553_-	0.116715	0.0428457	0.136874	0.117837	0.0817451	0.166661	0.809394	0.553297
circRNA_01047|Chr1:247931326_247965607_-	0	0	0	0	0	0	#DIV/0!
circRNA_01048|Chr1:247944245_247945662_-	0.190988	0.310631	0.379036	0.224962	0.286108	0.270824	1.12631	0.828793
circRNA_01049|Chr1:247944245_247960553_-	0.137936	0.139248	0.136874	0.0642749	0.102181	0.166661	1.24298	0.692468
circRNA_01050|Chr1:248269813_248277067_+	0	0.0214228	0	0	0	0.0208326	1.02833	1
circRNA_01051|Chr1:248276963_248286737_+	0	0	0	0	0	0	#DIV/0!
circRNA_01052|Chr1:249456244_249463431_-	0	0	0	0	0	0	#DIV/0!
circRNA_01053|Chr1:249699322_249703470_-	0	0	0	0.0321374	0	0	0	0.635814
circRNA_01054|Chr1:250726380_250727219_-	0	0	0	0.021425	0	0	0	0.772326
circRNA_01055|Chr1:251246098_251253724_-	0.0424418	0.0856913	0.105288	0.117837	0	0.0624977	1.29437	0.771699
circRNA_01056|Chr1:251262192_251266175_-	0	0	0	0	0	0	#DIV/0!
circRNA_01057|Chr1:251262192_251269854_-	0.0954941	0.0214228	0.0737015	0.0749873	0.102181	0.0937466	0.703609	0.421
circRNA_01058|Chr1:251455609_251463748_+	0.0636627	0.0749799	0.0842303	0.0321374	0	0.114579	1.51907	0.528663
circRNA_01059|Chr1:251455609_251477248_+	0	0	0	0	0	0	#DIV/0!
circRNA_01060|Chr1:251455609_251485480_+	0.0212209	0.0749799	0.0631727	0.0535624	0.102181	0.104163	0.613195	0.288114
circRNA_01061|Chr1:251461620_251485480_+	0	0	0	0	0	0.0520815	0	0.421943
circRNA_01062|Chr1:252516149_252523322_+	0	0	0	0.021425	0	0	0	0.772326
circRNA_01063|Chr1:252819309_252847455_-	0.0212209	0	0	0	0	0	#DIV/0!	0.781486
circRNA_01064|Chr1:253120469_253134791_-	0.286482	0.14996	0.221105	0.246387	0.102181	0.249991	1.09855	0.901945
circRNA_01065|Chr1:253120469_253148277_-	0.0848836	0.0642685	0.0842303	0.0856998	0.0817451	0.0520815	1.06312	1
circRNA_01066|Chr1:253134538_253148277_-	0	0	0	0	0	0	#DIV/0!
circRNA_01067|Chr1:253147925_253148277_-	0.137936	0.0642685	0.157932	0.0321374	0.122618	0.104163	1.39093	0.533208
circRNA_01068|Chr1:253147925_253180831_-	0	0	0	0	0	0	#DIV/0!
circRNA_01069|Chr1:254700270_254708288_+	0	0	0	0	0	0.0208326	0	0.696243
circRNA_01070|Chr1:255059185_255085759_+	0	0	0	0.021425	0	0.0208326	0	0.489398
circRNA_01071|Chr1:255200465_255217403_+	0	0	0.0210576	0	0	0.0520815	0.40432	0.715275
circRNA_01072|Chr1:255200465_255220207_+	0	0	0.0315864	0.0428499	0	0.0208326	0.495998	0.679929
circRNA_01073|Chr1:255215916_255220207_+	0.0318314	0	0.0315864	0.0749873	0	0.0312489	0.59695	0.673941
circRNA_01074|Chr1:255228354_255248005_+	0	0	0	0	0	0.0208326	0	0.696243
circRNA_01075|Chr1:255486770_255494807_+	0	0	0	0	0	0.0312489	0	0.677011
circRNA_01076|Chr1:255489125_255494807_+	0	0	0	0.021425	0	0.0208326	0	0.489398
circRNA_01077|Chr1:255504821_255505999_+	0	0	0.0315864	0	0	0	#DIV/0!	0.694392
circRNA_01078|Chr1:255510846_255523444_+	0	0	0	0	0.0204363	0	0	0.769771
circRNA_01079|Chr1:255595822_255612190_+	0	0	0	0	0	0	#DIV/0!
circRNA_01080|Chr1:255636891_255637533_+	0.0530523	0.0964028	0.0315864	0.0642749	0.0510907	0.104163	0.824683	0.68698
circRNA_01081|Chr1:255649899_255650639_+	0	0	0.0210576	0	0	0	#DIV/0!	0.727507
circRNA_01082|Chr1:255685048_255694514_-	0.0424418	0.0321343	0.0631727	0.0856998	0.0408725	0.0312489	0.872815	0.851646
circRNA_01083|Chr1:255685048_255707098_-	0	0.0214228	0	0	0	0	#DIV/0!	0.772963
circRNA_01084|Chr1:255685048_255728514_-	0	0	0.0315864	0.021425	0	0.0312489	0.59966	0.830449
circRNA_01085|Chr1:255685048_255764689_-	0	0.0214228	0	0.0535624	0.0408725	0.0312489	0.17045	0.0813912
circRNA_01086|Chr1:255706980_255728514_-	0.0742732	0.0321343	0.0315864	0.0749873	0.0204363	0.072914	0.819744	0.75234
circRNA_01087|Chr1:255706980_255764689_-	0.0530523	0	0	0	0	0.0833303	0.63665	0.828988
circRNA_01088|Chr1:255706980_255774681_-	0.0212209	0	0	0.0749873	0.0204363	0.072914	0.126062	0.0203485
circRNA_01089|Chr1:255727112_255728514_-	0	0	0.0210576	0.0428499	0.0306544	0.0624977	0.154833	0.063603
circRNA_01090|Chr1:255727112_255764689_-	0.0318314	0.0964028	0.0631727	0.107125	0.0613088	0.0624977	0.828848	0.69172
circRNA_01091|Chr1:255727112_255774681_-	0.0424418	0.0535571	0.0315864	0.0321374	0.0204363	0.0520815	1.2191	0.92136
circRNA_01092|Chr1:255745871_255774681_-	0.0212209	0.0214228	0	0	0.0306544	0.0208326	0.828243	0.97848
circRNA_01093|Chr1:255764633_255774681_-	0	0.0214228	0	0.0321374	0.0204363	0.0624977	0.18617	0.124112
circRNA_01094|Chr1:255942367_255958835_-	0	0	0	0	0	0	#DIV/0!
circRNA_01095|Chr1:255956584_255976428_-	0	0	0	0	0	0	#DIV/0!
circRNA_01096|Chr1:255970949_255976428_-	0.0212209	0	0	0	0	0	#DIV/0!	0.781486
circRNA_01097|Chr1:256255356_256299276_+	0	0	0	0	0.0204363	0.0312489	0	0.351318
circRNA_01098|Chr1:256255356_256324263_+	0.0212209	0	0	0	0	0	#DIV/0!	0.781486
circRNA_01099|Chr1:256256583_256337357_+	0	0	0.0210576	0	0	0	#DIV/0!	0.727507
circRNA_01100|Chr1:256263404_256274818_+	0	0	0	0	0	0.0208326	0	0.696243
circRNA_01101|Chr1:256263404_256299276_+	0	0.0428457	0	0.021425	0.0204363	0.0416652	0.51296	0.560514
circRNA_01102|Chr1:256269300_256274818_+	0.0212209	0	0	0.021425	0	0	0.990476	1
circRNA_01103|Chr1:256269300_256299276_+	0	0	0	0	0	0	#DIV/0!
circRNA_01104|Chr1:256277197_256299276_+	0.0848836	0.0535571	0.0526439	0.0428499	0.0306544	0.0833303	1.21838	0.854123
circRNA_01105|Chr1:256282394_256299276_+	0	0.0214228	0	0	0	0	#DIV/0!	0.772963
circRNA_01106|Chr1:257488392_257491755_-	0	0	0.0210576	0	0	0	#DIV/0!	0.727507
circRNA_01107|Chr1:259396273_259402838_-	0.0212209	0	0	0	0	0.0416652	0.50932	0.831122
circRNA_01108|Chr1:259396273_259429446_-	0.0212209	0	0	0	0	0	#DIV/0!	0.781486
circRNA_01109|Chr1:259396273_259437470_-	0.0318314	0	0.0210576	0.021425	0.0204363	0	1.26344	1
circRNA_01110|Chr1:259396273_259446814_-	0	0	0	0	0	0	#DIV/0!
circRNA_01111|Chr1:259396273_259450845_-	0.0212209	0	0	0	0	0	#DIV/0!	0.781486
circRNA_01112|Chr1:259409812_259437470_-	0	0	0	0	0	0	#DIV/0!
circRNA_01113|Chr1:259410526_259411992_-	0.0212209	0.0428457	0.0526439	0	0.0306544	0.0624977	1.2529	0.916539
circRNA_01114|Chr1:259421033_259459540_-	0.0424418	0	0	0	0.0204363	0	2.07679	0.856322
circRNA_01115|Chr1:259434763_259459540_-	0	0.0535571	0	0	0.0204363	0	2.62069	0.750196
circRNA_01116|Chr1:259446740_259459540_-	0	0.0321343	0	0	0	0.0416652	0.77125	0.982793
circRNA_01117|Chr1:259448449_259459540_-	0.0318314	0.0321343	0.0315864	0.0321374	0	0.0520815	1.13457	1
circRNA_01118|Chr1:259450673_259469398_-	0	0	0.0210576	0	0	0.0416652	0.5054	0.840005
circRNA_01119|Chr1:259450673_259488326_-	0	0	0.0210576	0	0	0	#DIV/0!	0.727507
circRNA_01120|Chr1:259469136_259488326_-	0	0	0.0210576	0	0	0	#DIV/0!	0.727507
circRNA_01121|Chr1:259469136_259489683_-	0	0	0.0210576	0	0	0	#DIV/0!	0.727507
circRNA_01122|Chr1:259479327_259488326_-	0.0742732	0.0214228	0.0421152	0.021425	0.0408725	0.104163	0.827892	0.753993
circRNA_01123|Chr1:259479327_259489683_-	0.0212209	0	0	0	0	0	#DIV/0!	0.781486
circRNA_01124|Chr1:260469042_260507970_-	0	0	0	0	0	0.0208326	0	0.696243
circRNA_01125|Chr1:260476434_260507970_-	0	0	0	0	0	0	#DIV/0!
circRNA_01126|Chr1:260484266_260507970_-	0	0	0	0	0	0	#DIV/0!
circRNA_01127|Chr1:260487029_260507970_-	0	0	0	0.021425	0	0	0	0.772326
circRNA_01128|Chr1:260490864_260507970_-	0.0212209	0	0	0	0	0	#DIV/0!	0.781486
circRNA_01129|Chr1:260498142_260507970_-	0.0318314	0	0	0	0	0	#DIV/0!	0.667513
circRNA_01130|Chr1:260771747_260775166_+	0	0	0	0.0321374	0	0	0	0.635814
circRNA_01131|Chr1:260774582_260791888_+	0	0.0214228	0	0	0	0	#DIV/0!	0.772963
circRNA_01132|Chr1:260774582_260801171_+	0	0	0.0210576	0	0	0	#DIV/0!	0.727507
circRNA_01133|Chr1:260791756_260801171_+	0.0530523	0.0214228	0.136874	0	0.0306544	0.072914	2.04067	0.412197
circRNA_01134|Chr1:260878782_260879378_-	0.0212209	0	0	0.0428499	0	0.0624977	0.201437	0.172284
circRNA_01135|Chr1:260968223_260976951_-	0.350145	0.203517	0.421152	0.257099	0.265671	0.36457	1.09858	0.88577
circRNA_01136|Chr1:261165387_261165588_-	0	0	0	0.0428499	0	0.0208326	0	0.212135
circRNA_01137|Chr1:261165387_261165618_-	0	0.0214228	0	0	0	0	#DIV/0!	0.772963
circRNA_01138|Chr1:261184968_261185793_+	0	0	0	0	0	0	#DIV/0!
circRNA_01139|Chr1:261188751_261189225_+	0	0	0	0	0	0.0208326	0	0.696243
circRNA_01140|Chr1:261198164_261200060_-	0.0318314	0.0428457	0.0421152	0	0	0	#DIV/0!	0.0276862
circRNA_01141|Chr1:261211388_261216967_-	0	0.0214228	0	0	0	0	#DIV/0!	0.772963
circRNA_01142|Chr1:261347528_261350203_+	0.0424418	0.0214228	0.0526439	0	0.0204363	0	5.70107	0.139013
circRNA_01143|Chr1:261355523_261358856_+	0.0212209	0	0	0	0	0	#DIV/0!	0.781486
circRNA_01144|Chr1:261996430_261997005_-	0	0	0	0	0	0	#DIV/0!
circRNA_01145|Chr1:262006272_262006774_-	0	0	0	0	0	0	#DIV/0!
circRNA_01146|Chr1:263249208_263253633_-	0	0	0.0210576	0	0	0	#DIV/0!	0.727507
circRNA_01147|Chr1:263633065_263633397_-	0	0	0.0210576	0	0	0.0312489	0.673867	0.986572
circRNA_01148|Chr1:263677854_263687576_-	0	0	0	0	0	0	#DIV/0!
circRNA_01149|Chr1:263858404_263867553_-	0	0	0	0.021425	0	0	0	0.772326
circRNA_01150|Chr1:263867359_263876614_-	0.0212209	0.0321343	0.0842303	0	0.0408725	0.114579	0.885069	0.888626
circRNA_01151|Chr1:263872544_263876614_-	0	0	0.0315864	0	0	0	#DIV/0!	0.694392
circRNA_01152|Chr1:263872544_263879968_-	0.0424418	0	0	0	0	0	#DIV/0!	0.498232
circRNA_01153|Chr1:263995544_264063438_+	0	0	0	0	0.0408725	0	0	0.483531
circRNA_01154|Chr1:264001511_264066989_+	0	0.171383	0	0.0856998	0.0919632	0.19791	0.456324	0.27009
circRNA_01155|Chr1:264023266_264066989_+	0.0212209	0	0	0	0	0	#DIV/0!	0.781486
circRNA_01156|Chr1:264044019_264066989_+	0	0	0.0210576	0	0	0	#DIV/0!	0.727507
circRNA_01157|Chr1:264060261_264060509_-	0	0.0428457	0	0	0	0	#DIV/0!	0.495513
circRNA_01158|Chr1:264674065_264689905_+	0.0318314	0.0642685	0.0421152	0	0.122618	0.0520815	0.791161	0.778748
circRNA_01159|Chr1:264674065_264692492_+	0.0212209	0	0.0315864	0	0	0	#DIV/0!	0.368468
circRNA_01160|Chr1:264674065_264708786_+	0	0	0.0315864	0	0	0	#DIV/0!	0.694392
circRNA_01161|Chr1:264674748_264678002_+	0	0	0.0210576	0	0	0	#DIV/0!	0.727507
circRNA_01162|Chr1:264682394_264684424_+	0	0	0	0	0	0	#DIV/0!
circRNA_01163|Chr1:264692390_264717164_+	0	0	0.0315864	0	0	0	#DIV/0!	0.694392
circRNA_01164|Chr1:265050984_265052769_-	0	0	0	0	0	0	#DIV/0!
circRNA_01165|Chr1:265157377_265202952_+	0	0.0214228	0	0	0	0	#DIV/0!	0.772963
circRNA_01166|Chr1:265331904_265401005_-	0.0212209	0.0214228	0.0315864	0.0749873	0	0.0624977	0.539914	0.452829
circRNA_01167|Chr1:265511409_265524404_-	0	0.0214228	0	0.021425	0	0	0.999901	1
circRNA_01168|Chr1:265514723_265524404_-	0	0	0	0	0	0.0208326	0	0.696243
circRNA_01169|Chr1:265518157_265524404_-	0.0424418	0.0321343	0.0315864	0	0.0613088	0.0624977	0.857486	0.846089
circRNA_01170|Chr1:265605456_265653628_-	0.0318314	0.0535571	0.105288	0	0.0408725	0.0624977	1.8446	0.386967
circRNA_01171|Chr1:265646932_265653628_-	0.0424418	0.0535571	0.0842303	0.0964123	0.112399	0.104163	0.575859	0.195264
circRNA_01172|Chr1:265646932_265702765_-	0	0	0	0	0	0.0312489	0	0.677011
circRNA_01173|Chr1:265652680_265653628_-	0	0.0321343	0	0	0	0	#DIV/0!	0.67793
circRNA_01174|Chr1:265682535_265698923_-	0.0424418	0	0	0.021425	0.0204363	0.0312489	0.580519	0.68218
circRNA_01175|Chr1:265682535_265722444_-	0	0	0	0	0	0	#DIV/0!
circRNA_01176|Chr1:265698858_265722444_-	0	0	0.0210576	0	0	0	#DIV/0!	0.727507
circRNA_01177|Chr1:265714699_265724208_-	0.0424418	0	0	0	0.0510907	0.0312489	0.515449	0.625214
circRNA_01178|Chr1:265724152_265729099_-	0	0	0	0.021425	0	0	0	0.772326
circRNA_01179|Chr1:265724152_265735996_-	0	0	0	0	0	0	#DIV/0!
circRNA_01180|Chr1:265728095_265733260_-	0.0212209	0	0.0631727	0	0.0306544	0.0312489	1.36331	0.894212
circRNA_01181|Chr1:265728095_265740884_-	0	0	0	0	0	0	#DIV/0!
circRNA_01182|Chr1:265824627_265826058_+	0	0.0214228	0	0	0	0.0208326	1.02833	1
circRNA_01183|Chr1:265915687_265923378_+	0	0	0	0	0	0	#DIV/0!
circRNA_01184|Chr1:266131524_266132386_-	0	0	0	0	0.0613088	0	0	0.404355
circRNA_01185|Chr1:266201079_266205194_+	0	0	0	0	0.0204363	0	0	0.769771
circRNA_01186|Chr1:266201079_266206952_+	0	0.0321343	0	0	0	0.0416652	0.77125	0.982793
circRNA_01187|Chr1:266257361_266267365_+	0	0	0	0.021425	0	0	0	0.772326
circRNA_01188|Chr1:266862576_266862851_-	0	0	0	0	0	0	#DIV/0!
circRNA_01189|Chr1:266896133_266897031_+	0.0212209	0	0	0	0	0	#DIV/0!	0.781486
circRNA_01190|Chr1:267058204_267098862_-	0	0	0	0	0	0	#DIV/0!
circRNA_01191|Chr1:268505992_268536504_+	0	0	0	0	0	0	#DIV/0!
circRNA_01192|Chr1:268536397_268581541_+	0	0	0.0210576	0	0	0	#DIV/0!	0.727507
circRNA_01193|Chr1:268536397_268586660_+	0	0.0214228	0	0	0	0	#DIV/0!	0.772963
circRNA_01194|Chr1:268601688_268611753_+	0.0212209	0	0.0421152	0	0	0	#DIV/0!	0.256412
circRNA_01195|Chr1:270046380_270057428_-	0	0	0	0	0	0.0208326	0	0.696243
circRNA_01196|Chr1:270073075_270093865_-	0.0212209	0.0642685	0.0631727	0.0535624	0.0817451	0.135412	0.549138	0.199081
circRNA_01197|Chr1:270084940_270093865_-	0	0	0	0	0	0	#DIV/0!
circRNA_01198|Chr1:270300442_270364139_-	0	0	0	0	0	0.0208326	0	0.696243
circRNA_01199|Chr1:273952429_273953596_+	0	0.0535571	0	0	0	0	#DIV/0!	0.449765
circRNA_01200|Chr1:274539097_274543891_+	0	0	0	0	0	0.0208326	0	0.696243
circRNA_01201|Chr1:274539097_274557144_+	0	0.0214228	0	0	0	0	#DIV/0!	0.772963
circRNA_01202|Chr1:274628955_274647456_+	0.0742732	0.0321343	0.0737015	0.0321374	0.0510907	0.0624977	1.23594	0.846667
circRNA_01203|Chr1:274640012_274642449_+	0.0318314	0	0	0	0	0	#DIV/0!	0.667513
circRNA_01204|Chr1:274688579_274701534_+	0	0.0321343	0.0421152	0	0.0204363	0	3.63322	0.444912
circRNA_01205|Chr1:274688579_274731695_+	0	0	0.0210576	0	0	0	#DIV/0!	0.727507
circRNA_01206|Chr1:274700623_274701534_+	0.0212209	0	0	0	0	0.0208326	1.01864	1
circRNA_01207|Chr1:274700623_274718538_+	0	0	0	0	0	0	#DIV/0!
circRNA_01208|Chr1:274700623_274731695_+	0	0	0	0	0.0204363	0	0	0.769771
circRNA_01209|Chr1:276295100_276295378_-	0	0.0214228	0.0210576	0	0.0306544	0.0208326	0.825071	0.978599
circRNA_01210|Chr1:276295100_276296247_-	0.0636627	0.0214228	0.0526439	0.0535624	0.0408725	0.0208326	1.19487	0.926413
circRNA_01211|Chr1:276373381_276384367_+	0.0318314	0.0214228	0	0.021425	0.0204363	0.0312489	0.728411	0.828498
circRNA_01212|Chr1:276704845_276716415_+	0	0.0214228	0.0210576	0	0	0	#DIV/0!	0.524077
circRNA_01213|Chr1:277379316_277383623_+	0	0	0	0.021425	0	0	0	0.772326
circRNA_01214|Chr1:277952138_277953844_-	0.0212209	0	0	0	0.0408725	0	0.519197	0.829035
circRNA_01215|Chr1:277973988_277997007_-	0	0	0	0	0	0	#DIV/0!
circRNA_01216|Chr1:278411269_278415032_+	0	0	0	0	0.0204363	0	0	0.769771
circRNA_01217|Chr1:278580846_278594581_+	0.371366	0.417745	0.547497	0.332087	0.378071	0.333321	1.28092	0.453257
circRNA_01218|Chr1:278580846_278620822_+	0.381976	0.22494	0.515911	0.321374	0.347416	0.333321	1.12046	0.818703
circRNA_01219|Chr1:278580846_278639634_+	0	0	0.0210576	0.021425	0	0	0.982853	1
circRNA_01220|Chr1:278580846_278661960_+	0.0530523	0.0321343	0.0737015	0.0428499	0.0715269	0.104163	0.727044	0.520397
circRNA_01221|Chr1:278629796_278661960_+	0	0	0	0	0	0	#DIV/0!
circRNA_01222|Chr1:278639502_278731755_+	0	0.0321343	0	0	0	0	#DIV/0!	0.67793
circRNA_01223|Chr1:278656261_278731755_+	0	0.0321343	0	0.021425	0.0204363	0	0.767638	0.981896
circRNA_01224|Chr1:278679022_278701866_+	0.0742732	0.0321343	0.105288	0.0856998	0.0408725	0.156244	0.748525	0.500374
circRNA_01225|Chr1:278679022_278731755_+	0.212209	0.0642685	0.200047	0.0535624	0.16349	0.187493	1.17793	0.833157
circRNA_01226|Chr1:278679022_278749829_+	0.0954941	0.0535571	0.147403	0.0535624	0.0408725	0.114579	1.41835	0.530922
circRNA_01227|Chr1:278679022_278773472_+	0.0212209	0	0.0210576	0	0	0	#DIV/0!	0.51407
circRNA_01228|Chr1:278687271_278749829_+	0	0	0	0	0	0	#DIV/0!
circRNA_01229|Chr1:278698312_278701866_+	0.0212209	0.0214228	0.0210576	0.0535624	0.0613088	0.0312489	0.435952	0.251502
circRNA_01230|Chr1:278698312_278731755_+	0.0530523	0.139248	0.168461	0.0964123	0.194145	0.135412	0.84692	0.596359
circRNA_01231|Chr1:278698312_278749829_+	0.286482	0.332054	0.684371	0.310662	0.49047	0.218742	1.27752	0.61277
circRNA_01232|Chr1:278698312_278773472_+	0.0212209	0	0.0631727	0.0321374	0.0817451	0.0416652	0.542558	0.374772
circRNA_01233|Chr1:278731694_278773472_+	0	0.0214228	0	0	0	0.0312489	0.685555	0.986388
circRNA_01234|Chr1:280161258_280165683_+	0.0212209	0	0	0	0	0	#DIV/0!	0.781486
circRNA_01235|Chr1:280167086_280178392_-	0.0212209	0	0.0315864	0	0.0306544	0	1.72267	0.861128
circRNA_01236|Chr1:280461469_280467009_-	0.0742732	0.0964028	0.115817	0.0749873	0.0919632	0.156244	0.886439	0.729747
circRNA_01237|Chr1:280461469_280496241_-	0	0.0214228	0	0	0	0	#DIV/0!	0.772963
circRNA_01238|Chr1:280466847_280496241_-	0.0212209	0.0214228	0.0737015	0.0321374	0.0408725	0.0416652	1.01456	1
circRNA_01239|Chr1:280485574_280496241_-	0	0	0	0	0	0.0208326	0	0.696243
circRNA_01240|Chr1:281093685_281095506_-	0.0212209	0	0	0	0.0306544	0.0416652	0.293432	0.411935
circRNA_01241|Chr1:281828605_281857037_-	0	0.0214228	0	0	0	0	#DIV/0!	0.772963
circRNA_01242|Chr1:281834156_281857037_-	0.0530523	0.0856913	0.147403	0.139262	0.0613088	0.0833303	1.00791	1
circRNA_01243|Chr1:282153938_282155275_-	0	0	0	0	0.0204363	0	0	0.769771
circRNA_01244|Chr1:282156811_282160859_-	0	0	0.0210576	0	0	0.072914	0.2888	0.596074
circRNA_01245|Chr1:282190790_282202180_+	0	0	0	0	0	0	#DIV/0!
circRNA_01246|Chr1:282194100_282198076_+	0	0	0	0	0	0	#DIV/0!
circRNA_01247|Chr1:282225916_282231487_-	0.0424418	0.0428457	0	0	0	0	#DIV/0!	0.0947629
circRNA_01248|Chr1:282490425_282498880_-	0	0	0.0315864	0	0	0.0208326	1.5162	1
circRNA_01249|Chr10:574395_593608_-	0	0	0	0	0	0.0312489	0	0.677011
circRNA_01250|Chr10:611988_626598_-	0	0	0	0.021425	0	0	0	0.772326
circRNA_01251|Chr10:626473_633049_-	0	0	0	0	0	0.0416652	0	0.550457
circRNA_01252|Chr10:1214677_1220447_+	0.0318314	0	0	0	0	0	#DIV/0!	0.667513
circRNA_01253|Chr10:1413338_1419399_-	0.0424418	0.0535571	0.0631727	0.021425	0.0408725	0.0520815	1.39162	0.721802
circRNA_01254|Chr10:1413338_1427639_-	0	0	0.0315864	0	0	0.0312489	1.0108	1
circRNA_01255|Chr10:1413338_1434359_-	0	0	0	0	0	0	#DIV/0!
circRNA_01256|Chr10:1422871_1442380_-	0	0	0	0	0	0	#DIV/0!
circRNA_01257|Chr10:1491891_1493208_+	0.0318314	0.0535571	0.0315864	0.0535624	0	0.0520815	1.10726	1
circRNA_01258|Chr10:1797152_1802756_-	0	0	0	0.021425	0	0	0	0.772326
circRNA_01259|Chr10:1812498_1840676_+	0	0	0.0210576	0	0	0	#DIV/0!	0.727507
circRNA_01260|Chr10:1848560_1910261_+	0	0	0	0.0321374	0	0	0	0.635814
circRNA_01261|Chr10:1848591_1910261_+	0	0	0	0	0	0	#DIV/0!
circRNA_01262|Chr10:1852940_1910261_+	0	0	0.0210576	0	0	0	#DIV/0!	0.727507
circRNA_01263|Chr10:1868892_1910261_+	0	0.0214228	0	0	0	0	#DIV/0!	0.772963
circRNA_01264|Chr10:1868892_1920708_+	0	0	0	0	0	0	#DIV/0!
circRNA_01265|Chr10:1868892_1934477_+	0	0	0	0	0	0	#DIV/0!
circRNA_01266|Chr10:1910189_1934477_+	0.0212209	0	0	0	0	0.0208326	1.01864	1
circRNA_01267|Chr10:1934364_1955250_+	0.0742732	0	0.0421152	0.021425	0	0.0624977	1.38685	0.838131
circRNA_01268|Chr10:2913421_2914915_-	0	0	0	0	0	0.0208326	0	0.696243
circRNA_01269|Chr10:3172084_3204962_+	0	0	0	0	0	0	#DIV/0!
circRNA_01270|Chr10:3172084_3207076_+	0	0	0	0.021425	0.0204363	0	0	0.443584
circRNA_01271|Chr10:3190125_3204962_+	0.0212209	0.0428457	0	0.0428499	0.0204363	0	1.01233	1
circRNA_01272|Chr10:3191467_3204962_+	0.0530523	0.0535571	0.0842303	0.021425	0.0613088	0.0312489	1.67429	0.466946
circRNA_01273|Chr10:3195923_3204962_+	0	0	0	0	0	0	#DIV/0!
circRNA_01274|Chr10:3195923_3207076_+	0	0	0.0210576	0	0.0306544	0	0.686935	0.986131
circRNA_01275|Chr10:4140144_4172981_-	0	0	0.0210576	0	0.0204363	0	1.0304	1
circRNA_01276|Chr10:4140144_4191496_-	0	0	0	0	0	0.0208326	0	0.696243
circRNA_01277|Chr10:4165522_4172981_-	0	0	0.0315864	0	0.0408725	0	0.772802	0.984085
circRNA_01278|Chr10:4165522_4191496_-	0	0	0	0	0.0204363	0	0	0.769771
circRNA_01279|Chr10:4183171_4191496_-	0	0	0	0.021425	0	0	0	0.772326
circRNA_01280|Chr10:4213518_4233192_-	0	0	0	0.021425	0	0	0	0.772326
circRNA_01281|Chr10:4555634_4571200_+	0	0	0	0	0	0	#DIV/0!
circRNA_01282|Chr10:4583896_4592469_+	0.0212209	0	0	0	0	0	#DIV/0!	0.781486
circRNA_01283|Chr10:4583896_4605111_+	0	0	0	0.0321374	0	0	0	0.635814
circRNA_01284|Chr10:4586519_4592469_+	0	0.0214228	0	0	0	0	#DIV/0!	0.772963
circRNA_01285|Chr10:4586519_4605111_+	0	0	0.0421152	0.021425	0	0	1.96571	0.85753
circRNA_01286|Chr10:4586519_4607853_+	0	0	0	0	0	0	#DIV/0!
circRNA_01287|Chr10:4624614_4629886_+	0.0318314	0.0749799	0.0947591	0.0535624	0.0613088	0.0312489	1.37948	0.667857
circRNA_01288|Chr10:5004603_5016350_-	0	0	0	0	0	0	#DIV/0!
circRNA_01289|Chr10:5100271_5130612_-	0	0	0	0	0	0	#DIV/0!
circRNA_01290|Chr10:5105902_5169786_-	0	0	0	0	0	0.0208326	0	0.696243
circRNA_01291|Chr10:5159967_5164435_-	0	0	0.0210576	0	0	0	#DIV/0!	0.727507
circRNA_01292|Chr10:5159967_5183141_-	0	0	0.0210576	0	0	0	#DIV/0!	0.727507
circRNA_01293|Chr10:5169681_5179352_-	0	0	0	0	0	0	#DIV/0!
circRNA_01294|Chr10:5872352_5873125_+	0	0	0.0315864	0	0	0	#DIV/0!	0.694392
circRNA_01295|Chr10:5874780_5894418_-	0	0	0	0	0.0204363	0	0	0.769771
circRNA_01296|Chr10:5930383_5930975_+	0	0.0214228	0.0526439	0.0428499	0	0.0520815	0.780214	0.840947
circRNA_01297|Chr10:5930383_5988739_+	0	0	0.0315864	0	0	0	#DIV/0!	0.694392
circRNA_01298|Chr10:6027149_6082925_+	0	0	0	0	0	0.0208326	0	0.696243
circRNA_01299|Chr10:6052547_6082925_+	0	0	0	0	0	0.0312489	0	0.677011
circRNA_01300|Chr10:6052547_6111520_+	0	0	0	0	0	0.0208326	0	0.696243
circRNA_01301|Chr10:6858307_6858582_-	0.0212209	0.0321343	0.0210576	0.0428499	0.0613088	0.0312489	0.549546	0.410152
circRNA_01302|Chr10:6991635_6992636_+	0.116715	0.160671	0.294806	0.117837	0.0715269	0.145828	1.70706	0.15895
circRNA_01303|Chr10:7229937_7231476_-	0	0.0214228	0	0	0	0.114579	0.18697	0.473411
circRNA_01304|Chr10:8347942_8425664_-	0	0	0	0	0	0.0312489	0	0.677011
circRNA_01305|Chr10:8416158_8491794_-	0	0.0214228	0.0421152	0	0.0204363	0	3.10908	0.566741
circRNA_01306|Chr10:8795899_8796052_-	0	0	0	0	0	0	#DIV/0!
circRNA_01307|Chr10:8921855_8944930_-	0	0	0	0	0	0	#DIV/0!
circRNA_01308|Chr10:8921855_9007485_-	0	0	0.0315864	0	0	0	#DIV/0!	0.694392
circRNA_01309|Chr10:9211725_9248214_-	0	0	0.0210576	0	0	0	#DIV/0!	0.727507
circRNA_01310|Chr10:9233537_9235079_-	0	0	0	0	0.0204363	0.0208326	0	0.493526
circRNA_01311|Chr10:9233537_9248214_-	0.212209	0.0749799	0.0737015	0.0535624	0.132836	0.208326	0.914286	0.824983
circRNA_01312|Chr10:10184041_10190124_-	0	0	0	0	0	0	#DIV/0!
circRNA_01313|Chr10:10602627_10604027_-	0	0.0321343	0	0	0	0	#DIV/0!	0.67793
circRNA_01314|Chr10:10811936_10814828_+	0	0	0	0.021425	0	0	0	0.772326
circRNA_01315|Chr10:11070051_11071248_-	0.0212209	0	0	0	0.0204363	0	1.03839	1
circRNA_01316|Chr10:11101237_11139737_+	0	0	0.452738	0	0	0	#DIV/0!	0.171568
circRNA_01317|Chr10:11487678_11488972_+	0.0212209	0	0	0.0535624	0	0	0.396191	0.730646
circRNA_01318|Chr10:11487678_11496286_+	0	0.0321343	0	0	0.0306544	0.0833303	0.281917	0.305603
circRNA_01319|Chr10:11487678_11503239_+	0	0	0	0	0	0	#DIV/0!
circRNA_01320|Chr10:11487678_11505546_+	0.0212209	0	0	0	0	0	#DIV/0!	0.781486
circRNA_01321|Chr10:11626519_11627228_+	0.0530523	0	0	0.0428499	0.0306544	0.0312489	0.50645	0.461725
circRNA_01322|Chr10:11626519_11651092_+	0	0	0	0	0	0.0208326	0	0.696243
circRNA_01323|Chr10:11650916_11669593_+	0	0	0	0	0	0.0520815	0	0.421943
circRNA_01324|Chr10:11650916_11670969_+	0	0	0	0	0	0	#DIV/0!
circRNA_01325|Chr10:13147619_13150908_+	0	0	0.0210576	0	0	0	#DIV/0!	0.727507
circRNA_01326|Chr10:13460955_13483091_-	0	0	0.0210576	0	0.0306544	0.0312489	0.340169	0.538551
circRNA_01327|Chr10:13466171_13479320_-	0	0	0	0	0	0	#DIV/0!
circRNA_01328|Chr10:13695731_13716964_-	0	0	0	0	0.0306544	0	0	0.64126
circRNA_01329|Chr10:13789709_13793499_+	0	0	0	0	0.0306544	0	0	0.64126
circRNA_01330|Chr10:13869581_13872526_+	0	0	0	0	0.0204363	0	0	0.769771
circRNA_01331|Chr10:13931236_13933066_+	0.0318314	0.0535571	0.0737015	0	0	0.0833303	1.90915	0.47416
circRNA_01332|Chr10:13931236_13935484_+	0.0954941	0.0856913	0.115817	0.160687	0.16349	0.218742	0.547046	0.069517
circRNA_01333|Chr10:13944932_13945211_+	0	0	0	0.021425	0	0	0	0.772326
circRNA_01334|Chr10:13951916_13954281_+	0	0	0	0	0	0.0208326	0	0.696243
circRNA_01335|Chr10:14108382_14108999_+	0	0	0	0	0	0	#DIV/0!
circRNA_01336|Chr10:14260279_14260493_-	0.0424418	0.0321343	0	0	0	0	#DIV/0!	0.145313
circRNA_01337|Chr10:14560970_14572429_+	0	0	0	0	0	0.0208326	0	0.696243
circRNA_01338|Chr10:14570115_14577329_+	0	0	0	0	0	0	#DIV/0!
circRNA_01339|Chr10:14628972_14630162_-	0.0318314	0	0	0	0	0	#DIV/0!	0.667513
circRNA_01340|Chr10:14736613_14737895_-	0	0	0	0	0.0306544	0	0	0.64126
circRNA_01341|Chr10:14959341_14962828_+	0	0	0	0	0	0	#DIV/0!
circRNA_01342|Chr10:14959341_14983840_+	0.0424418	0	0	0	0	0	#DIV/0!	0.498232
circRNA_01343|Chr10:15358869_15376292_-	0	0.0214228	0	0.0321374	0	0.0416652	0.290272	0.412846
circRNA_01344|Chr10:15373621_15385066_-	0.0212209	0.0214228	0	0	0	0.0416652	1.02349	1
circRNA_01345|Chr10:15554042_15566961_+	0	0	0	0.021425	0	0	0	0.772326
circRNA_01346|Chr10:15577563_15589574_-	0	0	0	0	0	0.0208326	0	0.696243
circRNA_01347|Chr10:15988636_15988812_-	0	0	0	0	0	0.0208326	0	0.696243
circRNA_01348|Chr10:16699071_16730140_-	0	0.0535571	0	0	0.0204363	0.0312489	1.03622	1
circRNA_01349|Chr10:16699071_16731902_-	0	0	0	0	0	0.0208326	0	0.696243
circRNA_01350|Chr10:16706378_16730140_-	0	0	0.0421152	0.0321374	0	0.0833303	0.364735	0.412608
circRNA_01351|Chr10:16706378_16731902_-	0	0	0.0210576	0	0	0	#DIV/0!	0.727507
circRNA_01352|Chr10:16724062_16725151_-	0.106105	0.0535571	0.0737015	0.0749873	0.112399	0.104163	0.800423	0.574356
circRNA_01353|Chr10:16724062_16727861_-	0	0	0.0210576	0.0321374	0	0	0.655235	0.986097
circRNA_01354|Chr10:16724062_16730113_-	0	0	0.0315864	0	0	0	#DIV/0!	0.694392
circRNA_01355|Chr10:16724062_16730140_-	0.965551	0.717665	1.1687	0.771298	0.878759	1.18746	1.00507	0.878193
circRNA_01356|Chr10:16724062_16731902_-	0.116715	0.128537	0.189518	0.117837	0.0613088	0.0937466	1.59319	0.278836
circRNA_01357|Chr10:16724062_16732436_-	0	0	0	0	0	0.0416652	0	0.550457
circRNA_01358|Chr10:16727736_16730140_-	0	0	0.0315864	0.0321374	0.0510907	0.0312489	0.275919	0.192626
circRNA_01359|Chr10:16769713_16774652_-	0.0212209	0.0428457	0.0421152	0	0	0.0312489	3.39794	0.297621
circRNA_01360|Chr10:18218676_18238682_-	0.0424418	0.0856913	0.0842303	0.021425	0	0	9.91197	0.00627118
circRNA_01361|Chr10:18359720_18435415_-	0	0	0.0315864	0	0	0	#DIV/0!	0.694392
circRNA_01362|Chr10:18396548_18408534_-	0	0	0	0	0	0.0208326	0	0.696243
circRNA_01363|Chr10:20321532_20383454_+	0	0	0.0315864	0	0	0	#DIV/0!	0.694392
circRNA_01364|Chr10:20377589_20392169_+	0	0	0	0	0	0	#DIV/0!
circRNA_01365|Chr10:20401567_20411468_+	0	0	0	0.021425	0	0	0	0.772326
circRNA_01366|Chr10:20422464_20424134_+	0.0212209	0	0.0315864	0.0321374	0	0.0312489	0.833102	0.975272
circRNA_01367|Chr10:20643645_20650099_-	0	0.0428457	0	0	0	0.0312489	1.37111	1
circRNA_01368|Chr10:20685771_20722504_-	0	0	0.0210576	0	0	0	#DIV/0!	0.727507
circRNA_01369|Chr10:20721319_20746474_-	0	0	0.0210576	0	0	0	#DIV/0!	0.727507
circRNA_01370|Chr10:20741182_20746474_-	0	0.0856913	0.0315864	0.0428499	0.0510907	0.114579	0.56243	0.333447
circRNA_01371|Chr10:20845736_20848931_-	0	0	0	0	0	0.0208326	0	0.696243
circRNA_01372|Chr10:21041234_21136583_-	0	0.0321343	0.0315864	0	0	0	#DIV/0!	0.253168
circRNA_01373|Chr10:21109521_21136583_-	0.0212209	0.0321343	0.0210576	0	0	0.0937466	0.793764	0.888385
circRNA_01374|Chr10:21136349_21136583_-	0	0	0	0	0	0.0208326	0	0.696243
circRNA_01375|Chr10:21189518_21216881_-	0.0954941	0.0964028	0.0315864	0.0321374	0.0817451	0.135412	0.896463	0.78607
circRNA_01376|Chr10:21712496_21713424_-	0.0318314	0	0	0	0	0.0208326	1.52796	1
circRNA_01377|Chr10:21713149_21713424_-	0	0	0	0	0	0.0416652	0	0.550457
circRNA_01378|Chr10:21907698_21995766_-	0.0318314	0	0	0	0	0	#DIV/0!	0.667513
circRNA_01379|Chr10:27101043_27145161_-	0	0	0	0	0	0	#DIV/0!
circRNA_01380|Chr10:27142526_27153770_-	0.127325	0.107114	0.136874	0.0964123	0.0919632	0.124995	1.1849	0.797504
circRNA_01381|Chr10:27347096_27363531_-	0	0.0214228	0	0	0	0.0208326	1.02833	1
circRNA_01382|Chr10:28040676_28087963_+	0	0	0	0	0	0	#DIV/0!
circRNA_01383|Chr10:28685026_28703213_+	0	0	0.0210576	0	0	0	#DIV/0!	0.727507
circRNA_01384|Chr10:29318809_29319752_+	0.795784	1.06043	1.17922	0.985548	0.909414	1.21871	0.974876	0.779612
circRNA_01385|Chr10:29318809_29330456_+	0.0212209	0.0749799	0.0210576	0.0749873	0.0306544	0.0937466	0.588091	0.339051
circRNA_01386|Chr10:29318809_29333371_+	0	0.0214228	0	0.021425	0.0306544	0.0416652	0.228524	0.227882
circRNA_01387|Chr10:30169237_30185941_+	0	0.0214228	0	0	0	0	#DIV/0!	0.772963
circRNA_01388|Chr10:30980709_30984601_+	0	0	0	0	0	0.0208326	0	0.696243
circRNA_01389|Chr10:30980709_30988908_+	0	0	0.0421152	0	0.0204363	0	2.0608	0.858361
circRNA_01390|Chr10:30980709_30993573_+	0.0530523	0.0642685	0.105288	0.0535624	0.0306544	0.0937466	1.25087	0.783918
circRNA_01391|Chr10:31308009_31310945_-	0	0	0.0210576	0.0321374	0	0	0.655235	0.986097
circRNA_01392|Chr10:31308009_31406107_-	0	0.0321343	0	0	0	0.0208326	1.5425	1
circRNA_01393|Chr10:31327167_31378974_-	0	0	0	0	0	0.0208326	0	0.696243
circRNA_01394|Chr10:32165095_32222043_-	0	0.0214228	0	0	0	0	#DIV/0!	0.772963
circRNA_01395|Chr10:32215157_32222043_-	0.0212209	0	0	0	0	0	#DIV/0!	0.781486
circRNA_01396|Chr10:32620245_32695204_-	0	0	0	0	0	0.0208326	0	0.696243
circRNA_01397|Chr10:35447068_35449885_+	0	0	0	0	0	0.0208326	0	0.696243
circRNA_01398|Chr10:35560597_35602083_+	0.0212209	0.0428457	0	0.0321374	0	0	1.99352	0.705424
circRNA_01399|Chr10:35672373_35672920_+	0	0.0214228	0	0	0	0	#DIV/0!	0.772963
circRNA_01400|Chr10:35807360_35819778_-	0	0	0	0	0	0.0208326	0	0.696243
circRNA_01401|Chr10:35809846_35817012_-	0.0318314	0	0	0	0	0	#DIV/0!	0.667513
circRNA_01402|Chr10:35809846_35819778_-	0	0	0	0	0.0306544	0	0	0.64126
circRNA_01403|Chr10:35815476_35819778_-	0.0318314	0.0749799	0.0631727	0.0535624	0.112399	0.0624977	0.744044	0.5274
circRNA_01404|Chr10:35816390_35817012_-	0.0212209	0	0.0315864	0.0321374	0.0408725	0.0520815	0.422149	0.303026
circRNA_01405|Chr10:35816390_35818308_-	0.0212209	0.0535571	0.0210576	0	0.0204363	0.0312489	1.85422	0.628827
circRNA_01406|Chr10:35875615_35876397_+	0.0424418	0	0.0210576	0	0.0306544	0	2.07146	0.71127
circRNA_01407|Chr10:35876013_35876397_+	0.435029	0.460591	0.326392	0.364224	0.255453	0.322905	1.29645	0.430222
circRNA_01408|Chr10:35876034_35876397_+	0.339534	0.385611	0.357979	0.278524	0.224799	0.333321	1.29461	0.448428
circRNA_01409|Chr10:35878578_35879155_+	0	0	0	0.0428499	0	0	0	0.484691
circRNA_01410|Chr10:35898838_35901897_-	0	0.0214228	0	0	0	0	#DIV/0!	0.772963
circRNA_01411|Chr10:37158164_37172772_-	0	0	0	0.021425	0	0	0	0.772326
circRNA_01412|Chr10:37158164_37185721_-	0	0	0	0.0321374	0.0408725	0	0	0.1229
circRNA_01413|Chr10:37163046_37172772_-	0	0	0	0	0	0.0208326	0	0.696243
circRNA_01414|Chr10:37164208_37185721_-	0	0.0321343	0	0	0	0	#DIV/0!	0.67793
circRNA_01415|Chr10:37166067_37178344_-	0	0.0214228	0.0210576	0	0.0306544	0	1.38579	1
circRNA_01416|Chr10:37167400_37172772_-	0	0	0.0210576	0	0	0.0312489	0.673867	0.986572
circRNA_01417|Chr10:37172654_37178344_-	0	0	0	0	0	0	#DIV/0!
circRNA_01418|Chr10:37178235_37194876_-	0	0.0214228	0	0	0	0.0312489	0.685555	0.986388
circRNA_01419|Chr10:37180938_37185721_-	0.0212209	0	0.0421152	0	0.0204363	0.0416652	1.01988	1
circRNA_01420|Chr10:37183342_37185721_-	0	0	0	0	0.0510907	0	0	0.438128
circRNA_01421|Chr10:37473947_37488000_+	0	0	0	0	0.0204363	0.0312489	0	0.351318
circRNA_01422|Chr10:37486425_37488000_+	0	0	0	0	0	0	#DIV/0!
circRNA_01423|Chr10:37764317_37764822_+	0.169767	0.14996	0.34745	0.299949	0.153272	0.302072	0.883335	0.604539
circRNA_01424|Chr10:38606987_38617357_-	0	0	0	0	0	0.0208326	0	0.696243
circRNA_01425|Chr10:38608789_38614431_-	0	0.0214228	0	0	0	0	#DIV/0!	0.772963
circRNA_01426|Chr10:38617281_38633058_-	0	0.0535571	0	0	0	0.0208326	2.57083	0.75928
circRNA_01427|Chr10:38622808_38633058_-	0	0	0.0315864	0.021425	0.0306544	0.0312489	0.37906	0.434582
circRNA_01428|Chr10:38625387_38633058_-	0	0	0.0210576	0	0	0	#DIV/0!	0.727507
circRNA_01429|Chr10:38704609_38720071_+	0	0	0	0	0	0	#DIV/0!
circRNA_01430|Chr10:38704609_38725063_+	0.0212209	0	0	0	0	0	#DIV/0!	0.781486
circRNA_01431|Chr10:38712831_38720071_+	0.127325	0.22494	0.168461	0.0642749	0.0306544	0.229158	1.60674	0.34939
circRNA_01432|Chr10:38712831_38725063_+	0.0848836	0.0749799	0.0947591	0.12855	0.0715269	0.0312489	1.10071	0.972716
circRNA_01433|Chr10:38716679_38725063_+	0	0	0	0	0	0	#DIV/0!
circRNA_01434|Chr10:38889370_38894558_+	0	0	0	0	0	0	#DIV/0!
circRNA_01435|Chr10:39004096_39019660_-	0	0	0	0.0428499	0	0	0	0.484691
circRNA_01436|Chr10:39683306_39705408_+	0	0.0535571	0.0315864	0	0.0306544	0.0937466	0.684427	0.706397
circRNA_01437|Chr10:39693029_39694626_+	0	0	0.0210576	0	0	0	#DIV/0!	0.727507
circRNA_01438|Chr10:39838433_39852085_+	0	0	0	0	0.0204363	0	0	0.769771
circRNA_01439|Chr10:39896705_39923049_+	0	0	0.0315864	0.021425	0	0	1.47428	1
circRNA_01440|Chr10:39982034_40004732_+	0	0.0321343	0	0	0	0.0208326	1.5425	1
circRNA_01441|Chr10:40007720_40035311_+	0	0	0	0	0	0	#DIV/0!
circRNA_01442|Chr10:40258714_40260411_-	0	0	0	0.021425	0	0	0	0.772326
circRNA_01443|Chr10:42614711_42629513_+	0	0.0428457	0	0.021425	0	0.0312489	0.813415	0.978577
circRNA_01444|Chr10:42614711_42650739_+	0	0	0	0	0	0.0208326	0	0.696243
circRNA_01445|Chr10:42658447_42673411_+	0.0424418	0	0	0.0428499	0.0204363	0.0208326	0.504546	0.550438
circRNA_01446|Chr10:42667495_42668713_+	0	0	0	0	0.0204363	0	0	0.769771
circRNA_01447|Chr10:42667495_42673411_+	0.0318314	0.0214228	0	0	0	0.0416652	1.27815	1
circRNA_01448|Chr10:42667495_42723459_+	0	0	0	0	0	0	#DIV/0!
circRNA_01449|Chr10:42716614_42723459_+	0	0	0	0	0	0.0208326	0	0.696243
circRNA_01450|Chr10:42914312_42923481_-	0	0	0	0.021425	0	0	0	0.772326
circRNA_01451|Chr10:43227922_43229953_+	0	0.0321343	0	0	0	0.0208326	1.5425	1
circRNA_01452|Chr10:43503195_43504147_+	0.106105	0.0964028	0	0.0428499	0	0	4.72597	0.170357
circRNA_01453|Chr10:43504523_43509133_-	0	0	0	0	0	0	#DIV/0!
circRNA_01454|Chr10:43539819_43542903_+	0.0212209	0.0321343	0	0	0	0	#DIV/0!	0.336725
circRNA_01455|Chr10:43572343_43572697_-	0	0	0	0	0	0	#DIV/0!
circRNA_01456|Chr10:43607821_43609869_+	0	0	0	0	0	0.0208326	0	0.696243
circRNA_01457|Chr10:43607821_43612049_+	0.0636627	0	0	0	0	0.0208326	3.05592	0.693693
circRNA_01458|Chr10:43607821_43612084_+	0.0318314	0.0321343	0.0631727	0	0.0204363	0	6.22121	0.102899
circRNA_01459|Chr10:45771832_45778634_-	0	0	0	0.021425	0	0	0	0.772326
circRNA_01460|Chr10:46031966_46055516_+	0	0	0	0.021425	0	0.0312489	0	0.348333
circRNA_01461|Chr10:46199373_46199633_-	0	0	0	0.0428499	0	0	0	0.484691
circRNA_01462|Chr10:46630462_46646542_-	0	0	0	0	0	0	#DIV/0!
circRNA_01463|Chr10:46630462_46651996_-	0.0424418	0	0	0	0.0204363	0	2.07679	0.856322
circRNA_01464|Chr10:46641975_46646542_-	0	0.0214228	0	0.0428499	0	0.0520815	0.225667	0.232258
circRNA_01465|Chr10:46771409_46776306_-	0	0	0	0	0	0.0208326	0	0.696243
circRNA_01466|Chr10:46824807_46826650_+	0.0212209	0	0	0.0535624	0	0.0208326	0.285247	0.438226
circRNA_01467|Chr10:46945739_46946138_+	0	0	0.0210576	0	0	0	#DIV/0!	0.727507
circRNA_01468|Chr10:47433732_47434854_-	0	0	0.0210576	0	0	0	#DIV/0!	0.727507
circRNA_01469|Chr10:48015493_48039001_-	0	0	0	0.021425	0	0	0	0.772326
circRNA_01470|Chr10:48101263_48114158_-	0	0	0	0	0.0204363	0	0	0.769771
circRNA_01471|Chr10:48109533_48125139_-	0	0	0.0210576	0	0	0	#DIV/0!	0.727507
circRNA_01472|Chr10:48113133_48125139_-	0	0	0	0	0	0	#DIV/0!
circRNA_01473|Chr10:48157408_48200848_-	0	0	0	0	0	0	#DIV/0!
circRNA_01474|Chr10:48165219_48175843_-	0	0	0	0	0	0	#DIV/0!
circRNA_01475|Chr10:48165219_48179056_-	0	0.0214228	0	0	0	0	#DIV/0!	0.772963
circRNA_01476|Chr10:48165219_48194542_-	0.0318314	0.0321343	0.0421152	0	0.0204363	0.0208326	2.57048	0.401053
circRNA_01477|Chr10:48165219_48200848_-	0.0530523	0.0214228	0.105288	0.021425	0.0510907	0.0520815	1.44275	0.644723
circRNA_01478|Chr10:48169359_48188313_-	0	0	0	0	0	0	#DIV/0!
circRNA_01479|Chr10:48169359_48194542_-	0.0424418	0.0214228	0	0	0	0.0416652	1.53281	0.875647
circRNA_01480|Chr10:48172858_48194542_-	0	0	0	0	0	0	#DIV/0!
circRNA_01481|Chr10:48178920_48194542_-	0	0	0	0.0321374	0	0	0	0.635814
circRNA_01482|Chr10:48178920_48200848_-	0	0	0	0	0	0	#DIV/0!
circRNA_01483|Chr10:48188215_48200848_-	0.0318314	0	0	0	0	0.0208326	1.52796	1
circRNA_01484|Chr10:48418262_48419844_+	0	0	0	0	0	0.0208326	0	0.696243
circRNA_01485|Chr10:48433396_48438287_+	0	0	0	0	0	0	#DIV/0!
circRNA_01486|Chr10:48452001_48453602_+	0	0	0	0	0	0	#DIV/0!
circRNA_01487|Chr10:48452001_48470732_+	0	0	0	0	0	0	#DIV/0!
circRNA_01488|Chr10:48452001_48484868_+	0	0	0	0	0	0.0208326	0	0.696243
circRNA_01489|Chr10:48452001_48528848_+	0	0	0	0	0.0204363	0	0	0.769771
circRNA_01490|Chr10:48460656_48470732_+	0.0742732	0.0428457	0.0526439	0.0321374	0.0306544	0	2.70358	0.186496
circRNA_01491|Chr10:48460656_48484868_+	0.0212209	0.0214228	0.0631727	0	0	0	#DIV/0!	0.0480368
circRNA_01492|Chr10:48601427_48603484_+	0	0	0	0	0	0	#DIV/0!
circRNA_01493|Chr10:48601427_48609510_+	0.0848836	0.0964028	0.0631727	0	0.0715269	0.104163	1.39142	0.628813
circRNA_01494|Chr10:48645555_48659838_-	0	0	0	0	0	0	#DIV/0!
circRNA_01495|Chr10:48646385_48717119_-	0	0	0	0	0.0204363	0	0	0.769771
circRNA_01496|Chr10:48659695_48665113_-	0	0	0	0	0	0.0312489	0	0.677011
circRNA_01497|Chr10:48661593_48665113_-	0	0	0	0	0	0	#DIV/0!
circRNA_01498|Chr10:48661593_48684279_-	0	0	0	0.021425	0	0	0	0.772326
circRNA_01499|Chr10:48670421_48684279_-	0	0.0321343	0.0421152	0.0321374	0	0	2.31037	0.584071
circRNA_01500|Chr10:48671385_48684279_-	0	0	0.0421152	0	0.0204363	0.0312489	0.814841	0.97872
circRNA_01501|Chr10:48683733_48684279_-	0	0	0	0.021425	0.0204363	0	0	0.443584
circRNA_01502|Chr10:48728451_48753281_-	0	0	0	0	0.0204363	0	0	0.769771
circRNA_01503|Chr10:49140259_49149656_-	0	0	0.0315864	0	0	0	#DIV/0!	0.694392
circRNA_01504|Chr10:49145665_49149656_-	0.0212209	0.0321343	0.0421152	0.0321374	0.0204363	0.0624977	0.829661	0.844213
circRNA_01505|Chr10:51538775_51576374_-	0	0	0	0	0	0.0208326	0	0.696243
circRNA_01506|Chr10:51551204_51576374_-	0.0424418	0.0428457	0.0315864	0	0	0	#DIV/0!	0.0265341
circRNA_01507|Chr10:51551235_51576374_-	0.106105	0.107114	0.189518	0.107125	0.153272	0.19791	0.878751	0.650877
circRNA_01508|Chr10:51558247_51576374_-	0.0318314	0	0	0	0	0.0520815	0.611184	0.856578
circRNA_01509|Chr10:51560626_51576374_-	0.0212209	0.0321343	0.0210576	0	0	0.0312489	2.38129	0.593991
circRNA_01510|Chr10:51724607_51739115_-	0.0212209	0	0.0421152	0.0321374	0	0	1.97079	0.716108
circRNA_01511|Chr10:52216060_52220712_-	0	0.0214228	0	0.0535624	0	0	0.39996	0.732174
circRNA_01512|Chr10:52216060_52270583_-	0.0318314	0	0	0	0	0	#DIV/0!	0.667513
circRNA_01513|Chr10:52228530_52270583_-	0	0	0	0	0	0.0312489	0	0.677011
circRNA_01514|Chr10:52244575_52270583_-	0.0424418	0	0.0210576	0.0428499	0.0510907	0	0.675953	0.716756
circRNA_01515|Chr10:52244575_52290656_-	0	0	0	0	0	0	#DIV/0!
circRNA_01516|Chr10:52433623_52434048_-	0	0.0214228	0	0	0	0	#DIV/0!	0.772963
circRNA_01517|Chr10:52454095_52466992_-	0.0212209	0	0	0	0	0	#DIV/0!	0.781486
circRNA_01518|Chr10:52454095_52531656_-	0.0212209	0	0	0	0	0.0312489	0.679093	0.986337
circRNA_01519|Chr10:52487183_52515877_-	0.0318314	0.0321343	0.0315864	0.0321374	0.0817451	0.0520815	0.575739	0.370598
circRNA_01520|Chr10:52487183_52531656_-	0	0.0214228	0	0.0321374	0	0	0.666601	0.985926
circRNA_01521|Chr10:52496190_52515877_-	0.0424418	0.0535571	0.0315864	0	0.0306544	0.0520815	1.54208	0.680994
circRNA_01522|Chr10:52496190_52518494_-	0	0	0.0210576	0	0.0408725	0.0416652	0.255127	0.318948
circRNA_01523|Chr10:52496190_52531656_-	0.0424418	0.0642685	0	0.0428499	0	0.0937466	0.781208	0.79526
circRNA_01524|Chr10:52502039_52537183_-	0.0212209	0	0	0	0	0	#DIV/0!	0.781486
circRNA_01525|Chr10:52502039_52544910_-	0	0	0	0	0	0	#DIV/0!
circRNA_01526|Chr10:52515083_52515877_-	0	0	0	0	0.0204363	0	0	0.769771
circRNA_01527|Chr10:52515083_52518494_-	0	0	0	0.0321374	0	0	0	0.635814
circRNA_01528|Chr10:52515083_52531656_-	0.0212209	0	0	0	0	0	#DIV/0!	0.781486
circRNA_01529|Chr10:52600383_52626314_-	0	0.0214228	0	0	0	0	#DIV/0!	0.772963
circRNA_01530|Chr10:52624891_52626314_-	0	0.0321343	0	0	0.0204363	0	1.57241	1
circRNA_01531|Chr10:52624891_52637511_-	0	0	0	0	0	0.0208326	0	0.696243
circRNA_01532|Chr10:52647255_52667132_-	0	0	0	0	0	0.0208326	0	0.696243
circRNA_01533|Chr10:52658952_52701926_-	0	0	0	0	0	0	#DIV/0!
circRNA_01534|Chr10:52685957_52688152_-	0	0	0	0	0	0.0312489	0	0.677011
circRNA_01535|Chr10:54552998_54564596_+	0	0	0	0.0321374	0.0204363	0	0	0.296049
circRNA_01536|Chr10:55283300_55318653_+	0	0	0.0210576	0.0428499	0.0510907	0.0312489	0.168206	0.0839158
circRNA_01537|Chr10:55283300_55338553_+	0	0	0.0210576	0	0	0.0416652	0.5054	0.840005
circRNA_01538|Chr10:55419844_55430530_-	0	0	0	0.0428499	0	0	0	0.484691
circRNA_01539|Chr10:55419844_55436069_-	0	0	0	0	0	0	#DIV/0!
circRNA_01540|Chr10:55614589_55615550_+	0.0318314	0	0.0315864	0.021425	0	0	2.95999	0.556384
circRNA_01541|Chr10:55971256_55983610_+	0	0	0	0.021425	0	0	0	0.772326
circRNA_01542|Chr10:56594133_56594656_+	0	0	0	0	0	0.0208326	0	0.696243
circRNA_01543|Chr10:56619650_56620045_-	0	0	0.0210576	0	0.0204363	0.0416652	0.339084	0.546171
circRNA_01544|Chr10:56639422_56639929_+	0	0	0.0210576	0	0	0	#DIV/0!	0.727507
circRNA_01545|Chr10:57291456_57291643_+	0	0	0	0	0.0204363	0	0	0.769771
circRNA_01546|Chr10:57505175_57520192_+	0	0.0214228	0	0	0	0.0208326	1.02833	1
circRNA_01547|Chr10:57505175_57527668_+	0	0.0321343	0	0	0	0	#DIV/0!	0.67793
circRNA_01548|Chr10:57505175_57541484_+	0.0212209	0	0	0	0.0204363	0	1.03839	1
circRNA_01549|Chr10:57508985_57520192_+	0	0	0.0210576	0	0.0408725	0	0.515201	0.832532
circRNA_01550|Chr10:57508985_57527668_+	0	0.0321343	0.0210576	0	0	0	#DIV/0!	0.364335
circRNA_01551|Chr10:57508985_57538307_+	0	0	0	0	0	0	#DIV/0!
circRNA_01552|Chr10:57508985_57541484_+	0.0424418	0.0321343	0.0631727	0.0642749	0.0306544	0.0624977	0.875001	0.85232
circRNA_01553|Chr10:57508985_57557666_+	0.0212209	0	0	0	0	0.0208326	1.01864	1
circRNA_01554|Chr10:57508985_57563686_+	0	0	0	0	0.0204363	0	0	0.769771
circRNA_01555|Chr10:57517680_57563686_+	0	0	0.0210576	0	0	0	#DIV/0!	0.727507
circRNA_01556|Chr10:57535289_57541484_+	0	0	0.0210576	0	0.0204363	0	1.0304	1
circRNA_01557|Chr10:57549452_57549919_+	0.0424418	0	0	0	0	0	#DIV/0!	0.498232
circRNA_01558|Chr10:57549452_57557666_+	0	0	0	0	0.0204363	0	0	0.769771
circRNA_01559|Chr10:57549452_57563686_+	0.0530523	0.117826	0.0421152	0.0428499	0.0510907	0.0312489	1.70137	0.413452
circRNA_01560|Chr10:57551345_57563686_+	0.0424418	0.0428457	0.0210576	0	0	0.0312489	3.40316	0.290824
circRNA_01561|Chr10:57592396_57598183_-	0	0	0.0315864	0	0	0	#DIV/0!	0.694392
circRNA_01562|Chr10:57610281_57611309_+	0.0318314	0	0	0	0	0	#DIV/0!	0.667513
circRNA_01563|Chr10:57634023_57634588_-	0.148546	0.22494	0.147403	0.160687	0.194145	0.114579	1.10967	0.912416
circRNA_01564|Chr10:58342533_58353726_+	0	0	0.0421152	0.0321374	0	0.0833303	0.364735	0.412608
circRNA_01565|Chr10:58641524_58646171_-	0	0	0	0.021425	0	0	0	0.772326
circRNA_01566|Chr10:59192184_59239990_+	0	0	0	0	0	0	#DIV/0!
circRNA_01567|Chr10:59211491_59230023_+	0	0	0	0	0	0	#DIV/0!
circRNA_01568|Chr10:59211491_59239990_+	0.0424418	0.0214228	0	0	0.0408725	0.0208326	1.035	1
circRNA_01569|Chr10:59211491_59248353_+	0	0.0214228	0	0	0	0	#DIV/0!	0.772963
circRNA_01570|Chr10:59229921_59248353_+	0	0.0214228	0	0	0	0	#DIV/0!	0.772963
circRNA_01571|Chr10:59294314_59298784_+	0.0636627	0.107114	0.126345	0.0535624	0	0.104163	1.8838	0.226209
circRNA_01572|Chr10:59316576_59317441_+	0	0	0	0	0	0.0208326	0	0.696243
circRNA_01573|Chr10:59403666_59406927_+	0	0	0	0	0	0.0208326	0	0.696243
circRNA_01574|Chr10:59423266_59441831_+	0	0.0428457	0.0315864	0.0321374	0.0613088	0.0624977	0.4773	0.276337
circRNA_01575|Chr10:59430803_59441831_+	0	0	0	0.0321374	0	0	0	0.635814
circRNA_01576|Chr10:59434626_59441831_+	0	0.0321343	0	0.021425	0	0	1.49985	1
circRNA_01577|Chr10:59486724_59488077_+	0	0	0.0526439	0	0	0.0312489	1.68467	0.892301
circRNA_01578|Chr10:59757462_59766031_-	0	0	0.0210576	0	0	0	#DIV/0!	0.727507
circRNA_01579|Chr10:61230757_61236946_-	0	0.0214228	0	0.0321374	0	0	0.666601	0.985926
circRNA_01580|Chr10:61461420_61498597_-	0	0	0.0421152	0	0	0	#DIV/0!	0.557784
circRNA_01581|Chr10:61464686_61498597_-	0.116715	0.0964028	0.136874	0.0642749	0.0613088	0.114579	1.45731	0.452585
circRNA_01582|Chr10:61466938_61498597_-	0	0	0	0	0	0	#DIV/0!
circRNA_01583|Chr10:61483520_61498597_-	0	0.0214228	0	0	0	0.0312489	0.685555	0.986388
circRNA_01584|Chr10:61498389_61498597_-	0.0212209	0	0	0	0	0	#DIV/0!	0.781486
circRNA_01585|Chr10:61498389_61509086_-	0	0	0	0	0	0.0312489	0	0.677011
circRNA_01586|Chr10:61648582_61660003_+	0	0	0	0	0	0	#DIV/0!
circRNA_01587|Chr10:61775469_61831887_+	0	0	0	0	0	0	#DIV/0!
circRNA_01588|Chr10:61823000_61831887_+	0	0	0	0.0321374	0.0204363	0.0208326	0	0.135634
circRNA_01589|Chr10:61882916_61885796_+	0.0530523	0.0321343	0.0526439	0	0	0.0208326	6.6161	0.0760787
circRNA_01590|Chr10:61882916_61897730_+	0	0.0214228	0	0	0.0204363	0.0416652	0.344965	0.537291
circRNA_01591|Chr10:62022463_62022831_-	0	0.0214228	0	0	0	0	#DIV/0!	0.772963
circRNA_01592|Chr10:62106110_62108080_+	0	0	0	0.021425	0	0	0	0.772326
circRNA_01593|Chr10:62223768_62224929_+	0	0	0	0	0.0204363	0.0208326	0	0.493526
circRNA_01594|Chr10:62231971_62237402_+	0	0.0321343	0	0	0	0	#DIV/0!	0.67793
circRNA_01595|Chr10:62523185_62540687_+	0	0	0	0.021425	0	0	0	0.772326
circRNA_01596|Chr10:62536134_62575768_+	0.0212209	0	0	0	0	0	#DIV/0!	0.781486
circRNA_01597|Chr10:62540625_62570864_+	0	0	0	0	0	0.0208326	0	0.696243
circRNA_01598|Chr10:62540625_62574892_+	0	0	0	0	0	0	#DIV/0!
circRNA_01599|Chr10:62540625_62581037_+	0.0318314	0.0856913	0.0315864	0	0.0204363	0.0416652	2.40106	0.299442
circRNA_01600|Chr10:62566642_62570864_+	0	0.0321343	0	0	0.0408725	0	0.786207	0.984402
circRNA_01601|Chr10:62566642_62575768_+	0.0318314	0.0964028	0.0526439	0.117837	0.0510907	0.0937466	0.688601	0.411056
circRNA_01602|Chr10:62566642_62581037_+	0.0424418	0.0428457	0.0315864	0.021425	0.0306544	0.0416652	1.24673	0.914539
circRNA_01603|Chr10:62566642_62582191_+	0.0212209	0	0	0	0	0	#DIV/0!	0.781486
circRNA_01604|Chr10:62570793_62575768_+	0	0	0.0210576	0	0	0	#DIV/0!	0.727507
circRNA_01605|Chr10:62604214_62607374_+	0	0	0.0210576	0.0321374	0	0	0.655235	0.986097
circRNA_01606|Chr10:62613344_62616043_+	0	0	0	0.021425	0	0	0	0.772326
circRNA_01607|Chr10:62623473_62664462_-	0.0212209	0	0	0	0	0.0208326	1.01864	1
circRNA_01608|Chr10:62623758_62664462_-	2.89665	3.53477	3.09546	3.80293	3.11653	2.95823	0.964486	0.771913
circRNA_01609|Chr10:62712496_62721296_-	0	0	0.0210576	0	0	0	#DIV/0!	0.727507
circRNA_01610|Chr10:62721096_62725260_-	0	0	0	0	0	0	#DIV/0!
circRNA_01611|Chr10:62742238_62767418_-	0	0	0	0	0	0	#DIV/0!
circRNA_01612|Chr10:62751173_62767418_-	0.0318314	0.0535571	0.0526439	0.0856998	0.0306544	0.0624977	0.771769	0.659812
circRNA_01613|Chr10:62762623_62767418_-	0	0.0214228	0	0	0	0	#DIV/0!	0.772963
circRNA_01614|Chr10:63332239_63332486_+	0.572964	0.664108	0.494853	0.449924	0.398507	0.427068	1.35784	0.310001
circRNA_01615|Chr10:63357647_63359577_+	0	0	0	0	0.0204363	0	0	0.769771
circRNA_01616|Chr10:63364793_63371128_+	0	0	0	0	0	0	#DIV/0!
circRNA_01617|Chr10:63412175_63412639_+	0	0.0964028	0	0.0428499	0	0	2.24978	0.725446
circRNA_01618|Chr10:63412175_63418716_+	0.0212209	0	0	0	0	0.0208326	1.01864	1
circRNA_01619|Chr10:63418599_63435227_+	0.0318314	0	0	0	0	0	#DIV/0!	0.667513
circRNA_01620|Chr10:63643366_63644704_+	0	0	0	0.021425	0	0	0	0.772326
circRNA_01621|Chr10:63782709_63785794_+	0	0	0	0	0.0306544	0	0	0.64126
circRNA_01622|Chr10:63908528_63915032_+	0	0.0428457	0.0315864	0	0.0510907	0.0208326	1.03488	1
circRNA_01623|Chr10:64046807_64079509_-	0	0	0	0.0321374	0	0	0	0.635814
circRNA_01624|Chr10:64075044_64079509_-	0	0	0	0	0	0.0312489	0	0.677011
circRNA_01625|Chr10:64283933_64290560_-	0	0.0214228	0	0.021425	0	0	0.999901	1
circRNA_01626|Chr10:64328388_64330923_-	0	0	0	0	0.0204363	0	0	0.769771
circRNA_01627|Chr10:64328388_64332344_-	0	0	0	0	0	0	#DIV/0!
circRNA_01628|Chr10:64387405_64395463_-	0.0318314	0	0	0	0	0	#DIV/0!	0.667513
circRNA_01629|Chr10:64626665_64634639_-	0	0	0	0	0	0	#DIV/0!
circRNA_01630|Chr10:64834417_64837434_-	0	0	0	0	0	0	#DIV/0!
circRNA_01631|Chr10:64871804_64872215_-	0	0	0	0	0.0306544	0	0	0.64126
circRNA_01632|Chr10:65065614_65066693_-	0.0318314	0.0214228	0.0737015	0.0856998	0	0.0833303	0.751083	0.713166
circRNA_01633|Chr10:65193462_65195174_-	0	0	0.0210576	0	0	0.0416652	0.5054	0.840005
circRNA_01634|Chr10:65479468_65493831_-	0	0	0	0	0	0	#DIV/0!
circRNA_01635|Chr10:65540379_65541461_+	0.0212209	0	0	0	0	0	#DIV/0!	0.781486
circRNA_01636|Chr10:65545506_65546378_+	0	0.0214228	0	0	0	0	#DIV/0!	0.772963
circRNA_01637|Chr10:65589343_65589682_-	0	0	0.0210576	0	0	0	#DIV/0!	0.727507
circRNA_01638|Chr10:65807775_65808260_+	0.0954941	0.107114	0.0842303	0.0535624	0.0919632	0.0624977	1.37888	0.58922
circRNA_01639|Chr10:65861838_65862953_-	0	0	0	0	0	0.0208326	0	0.696243
circRNA_01640|Chr10:65886934_65896816_-	0	0	0	0	0	0	#DIV/0!
circRNA_01641|Chr10:66595570_66597359_-	0	0.0214228	0.0421152	0	0	0.0416652	1.52497	0.881187
circRNA_01642|Chr10:66732462_66738274_+	0	0	0.0315864	0	0	0.0312489	1.0108	1
circRNA_01643|Chr10:66766206_66783965_+	0	0.0214228	0.0315864	0.0321374	0	0.0416652	0.718257	0.833239
circRNA_01644|Chr10:66770890_66783965_+	0	0	0	0	0	0.0312489	0	0.677011
circRNA_01645|Chr10:66770890_66789207_+	0	0	0	0	0	0	#DIV/0!
circRNA_01646|Chr10:66770890_66822005_+	0	0	0	0	0	0	#DIV/0!
circRNA_01647|Chr10:66791720_66792582_+	0	0	0	0	0	0	#DIV/0!
circRNA_01648|Chr10:66791720_66793320_+	0	0	0	0	0.0204363	0	0	0.769771
circRNA_01649|Chr10:66802583_66822005_+	0.0212209	0	0	0	0	0	#DIV/0!	0.781486
circRNA_01650|Chr10:66806816_66822005_+	0	0	0	0	0	0	#DIV/0!
circRNA_01651|Chr10:66889960_66891353_+	0	0	0	0	0	0	#DIV/0!
circRNA_01652|Chr10:66891013_66900528_+	0.0848836	0.0642685	0.0421152	0.0428499	0.0204363	0	3.02226	0.115053
circRNA_01653|Chr10:66897863_66898928_+	0.0742732	0.117826	0.0631727	0.0749873	0.0919632	0.124995	0.874379	0.718973
circRNA_01654|Chr10:66897863_66900528_+	0	0	0	0.021425	0	0	0	0.772326
circRNA_01655|Chr10:66901944_66917125_+	0.0212209	0.0535571	0.0526439	0.0535624	0.0204363	0.0520815	1.01064	1
circRNA_01656|Chr10:66957634_66970781_+	0.106105	0.0749799	0.0842303	0.107125	0.0715269	0.072914	1.05465	1
circRNA_01657|Chr10:67262105_67262284_-	0.0212209	0	0	0	0	0	#DIV/0!	0.781486
circRNA_01658|Chr10:67363508_67364610_+	0	0.0321343	0.0421152	0	0.0204363	0.0208326	1.79916	0.738816
circRNA_01659|Chr10:67398229_67401836_-	0	0	0	0	0	0	#DIV/0!
circRNA_01660|Chr10:67497682_67503048_+	0.0424418	0.0321343	0	0.0642749	0	0.0208326	0.876258	0.975171
circRNA_01661|Chr10:67579952_67587851_+	0	0	0.0210576	0.021425	0.0204363	0.0312489	0.288026	0.414566
circRNA_01662|Chr10:67579952_67594751_+	0	0	0	0.021425	0	0	0	0.772326
circRNA_01663|Chr10:67584045_67587851_+	0	0	0	0	0.0306544	0	0	0.64126
circRNA_01664|Chr10:67585955_67587851_+	0	0	0	0	0	0.0312489	0	0.677011
circRNA_01665|Chr10:67705142_67711884_+	0	0	0.0210576	0	0.0204363	0	1.0304	1
circRNA_01666|Chr10:67705142_67723745_+	0	0	0	0	0	0	#DIV/0!
circRNA_01667|Chr10:67741790_67742140_-	0.0636627	0.0214228	0.0421152	0	0	0.0312489	4.07057	0.171934
circRNA_01668|Chr10:67821172_67828877_+	0.0530523	0.0642685	0.0631727	0.0321374	0.0204363	0.0416652	1.91528	0.362216
circRNA_01669|Chr10:67828230_67846913_+	0	0.0428457	0.0421152	0.0321374	0.0204363	0.0312489	1.01358	1
circRNA_01670|Chr10:67936673_67982051_-	0.0318314	0	0.0421152	0	0	0.0520815	1.41982	0.894719
circRNA_01671|Chr10:67965487_67982051_-	0.0530523	0	0.0526439	0.0642749	0.0510907	0.0208326	0.776048	0.73381
circRNA_01672|Chr10:69080617_69085462_-	0	0.0321343	0	0	0	0	#DIV/0!	0.67793
circRNA_01673|Chr10:70582936_70584317_+	0	0	0	0	0	0	#DIV/0!
circRNA_01674|Chr10:70638785_70638928_+	0	0	0.0210576	0	0	0	#DIV/0!	0.727507
circRNA_01675|Chr10:71287886_71292913_+	0	0	0	0	0	0	#DIV/0!
circRNA_01676|Chr10:71292795_71298197_+	0	0	0.0210576	0	0	0	#DIV/0!	0.727507
circRNA_01677|Chr10:71297308_71303992_+	0	0	0	0.021425	0	0	0	0.772326
circRNA_01678|Chr10:71297308_71306105_+	0.0424418	0.0642685	0.0526439	0.0428499	0	0.0624977	1.51265	0.615171
circRNA_01679|Chr10:71302800_71323079_+	0.0212209	0	0	0	0	0	#DIV/0!	0.781486
circRNA_01680|Chr10:71303915_71323079_+	0	0	0.0210576	0.021425	0.0306544	0.0312489	0.252706	0.31097
circRNA_01681|Chr10:71322147_71323079_+	0.0954941	0.0428457	0.115817	0.0749873	0.0204363	0.135412	1.10103	0.974512
circRNA_01682|Chr10:71332822_71338855_+	0	0	0	0	0	0	#DIV/0!
circRNA_01683|Chr10:71399723_71408228_-	0.0318314	0	0	0	0.0306544	0.0312489	0.514211	0.675371
circRNA_01684|Chr10:71401833_71406514_-	0.0318314	0	0	0	0	0	#DIV/0!	0.667513
circRNA_01685|Chr10:71405117_71408228_-	0.0424418	0.0321343	0.0421152	0.0321374	0.0510907	0.0312489	1.01934	1
circRNA_01686|Chr10:71405117_71423705_-	0	0	0.0421152	0	0	0	#DIV/0!	0.557784
circRNA_01687|Chr10:71408165_71423705_-	0.0212209	0	0	0	0	0.0208326	1.01864	1
circRNA_01688|Chr10:71417609_71423705_-	0	0	0	0	0	0.0208326	0	0.696243
circRNA_01689|Chr10:71515700_71519615_+	0.413808	0.44988	0.357979	0.310662	0.480252	0.322905	1.09683	0.894469
circRNA_01690|Chr10:71515700_71534951_+	0	0.0214228	0	0.0321374	0	0.0208326	0.404433	0.661557
circRNA_01691|Chr10:71515700_71567707_+	0	0	0	0	0	0	#DIV/0!
circRNA_01692|Chr10:71546978_71557193_+	0	0.921182	0.726486	0.803436	0.756142	0.697891	0.729874	0.428348
circRNA_01693|Chr10:71684888_71693808_+	0	0	0	0.021425	0	0	0	0.772326
circRNA_01694|Chr10:71770016_71775089_-	0	0.0214228	0.0421152	0	0.0306544	0.0416652	0.878573	0.972371
circRNA_01695|Chr10:71770016_71799256_-	0	0	0	0	0	0.0312489	0	0.677011
circRNA_01696|Chr10:72147777_72148017_+	0	0.0749799	0.0421152	0	0	0	#DIV/0!	0.0669575
circRNA_01697|Chr10:72171107_72179123_-	0	0.0214228	0.0737015	0.0428499	0.0408725	0.0416652	0.758642	0.730826
circRNA_01698|Chr10:72203091_72209962_+	0	0	0	0	0	0	#DIV/0!
circRNA_01699|Chr10:72203091_72211698_+	0	0	0	0	0	0	#DIV/0!
circRNA_01700|Chr10:72203091_72212356_+	0	0	0	0	0	0	#DIV/0!
circRNA_01701|Chr10:72203091_72212546_+	0	0	0	0	0	0	#DIV/0!
circRNA_01702|Chr10:72203091_72224216_+	0	0	0	0	0	0	#DIV/0!
circRNA_01703|Chr10:72227965_72228403_-	0	0	0	0	0	0.0208326	0	0.696243
circRNA_01704|Chr10:72319128_72332113_-	0	0	0	0	0	0.0416652	0	0.550457
circRNA_01705|Chr10:72323923_72336388_-	0	0.0428457	0	0.021425	0	0	1.9998	0.854569
circRNA_01706|Chr10:72329605_72332113_-	0	0	0	0	0	0	#DIV/0!
circRNA_01707|Chr10:72329605_72336388_-	0	0.0214228	0	0	0	0.0208326	1.02833	1
circRNA_01708|Chr10:72329605_72371397_-	0	0	0	0	0.0306544	0	0	0.64126
circRNA_01709|Chr10:72359922_72417059_-	0	0	0	0.021425	0	0	0	0.772326
circRNA_01710|Chr10:72365735_72369874_-	0	0.0214228	0	0	0	0	#DIV/0!	0.772963
circRNA_01711|Chr10:72365735_72371838_-	0	0	0	0	0	0	#DIV/0!
circRNA_01712|Chr10:72369079_72369874_-	0	0.0321343	0	0	0	0	#DIV/0!	0.67793
circRNA_01713|Chr10:72369079_72371397_-	0	0	0	0.021425	0	0	0	0.772326
circRNA_01714|Chr10:72369079_72371838_-	0.0848836	0.117826	0.0842303	0.0642749	0.0306544	0.0937466	1.52081	0.446065
circRNA_01715|Chr10:72374202_72393462_-	0.0212209	0	0	0	0	0	#DIV/0!	0.781486
circRNA_01716|Chr10:72380227_72397062_-	0	0	0	0	0	0	#DIV/0!
circRNA_01717|Chr10:72389570_72397062_-	0	0.0214228	0	0	0	0	#DIV/0!	0.772963
circRNA_01718|Chr10:72389570_72417059_-	0.106105	0.0428457	0.105288	0.0428499	0.0715269	0.177077	0.87231	0.734019
circRNA_01719|Chr10:72762231_72786282_+	0.0212209	0	0	0	0.0204363	0	1.03839	1
circRNA_01720|Chr10:72762231_72844527_+	0	0	0	0	0	0.0312489	0	0.677011
circRNA_01721|Chr10:72924683_72931437_+	0	0.0214228	0	0	0	0	#DIV/0!	0.772963
circRNA_01722|Chr10:72924683_72938843_+	0.0318314	0.0535571	0	0	0.0204363	0.072914	0.91471	0.971796
circRNA_01723|Chr10:72924686_72938843_+	0	0	0	0	0	0.0208326	0	0.696243
circRNA_01724|Chr10:72958428_72970411_+	0.0530523	0.0214228	0.0526439	0.021425	0.0715269	0.0312489	1.0235	1
circRNA_01725|Chr10:73507691_73510086_-	0	0	0	0	0	0.0208326	0	0.696243
circRNA_01726|Chr10:73574684_73593919_-	0	0	0	0	0	0.0416652	0	0.550457
circRNA_01727|Chr10:73615333_73623023_-	0	0	0	0	0	0	#DIV/0!
circRNA_01728|Chr10:73615333_73628965_-	0.0212209	0	0	0	0	0	#DIV/0!	0.781486
circRNA_01729|Chr10:73705449_73708421_-	0	0.0428457	0	0	0	0	#DIV/0!	0.495513
circRNA_01730|Chr10:73712416_73717114_-	0	0	0	0	0	0	#DIV/0!
circRNA_01731|Chr10:73719451_73732282_-	0	0	0	0	0.0306544	0	0	0.64126
circRNA_01732|Chr10:73731366_73741527_-	0	0	0.0315864	0	0	0	#DIV/0!	0.694392
circRNA_01733|Chr10:73739666_73764510_-	0	0	0	0	0	0.0416652	0	0.550457
circRNA_01734|Chr10:73759988_73764510_-	0	0	0	0	0.0306544	0	0	0.64126
circRNA_01735|Chr10:73759988_73778454_-	0	0	0	0	0.0306544	0	0	0.64126
circRNA_01736|Chr10:73760859_73764510_-	0	0	0	0	0.0204363	0	0	0.769771
circRNA_01737|Chr10:73854212_73857079_-	0.0530523	0	0.0210576	0.0535624	0.0510907	0.0312489	0.545319	0.409074
circRNA_01738|Chr10:73920554_73952392_-	0	0	0.0210576	0	0	0	#DIV/0!	0.727507
circRNA_01739|Chr10:73952261_73985026_-	0	0	0	0	0	0	#DIV/0!
circRNA_01740|Chr10:73980841_73985026_-	0	0.0321343	0.0210576	0	0.0408725	0.0624977	0.514576	0.47757
circRNA_01741|Chr10:74320670_74360926_-	0	0.0214228	0	0	0	0	#DIV/0!	0.772963
circRNA_01742|Chr10:74336108_74346973_-	0	0.0321343	0	0	0	0	#DIV/0!	0.67793
circRNA_01743|Chr10:74336108_74360926_-	0.0212209	0	0.0315864	0	0	0	#DIV/0!	0.368468
circRNA_01744|Chr10:74336161_74360921_-	0.0212209	0	0	0	0	0.0312489	0.679093	0.986337
circRNA_01745|Chr10:74336161_74360926_-	0.148546	0.128537	0.126345	0.12855	0.0817451	0.124995	1.20322	0.748226
circRNA_01746|Chr10:74338952_74358136_-	0	0.0214228	0	0	0	0	#DIV/0!	0.772963
circRNA_01747|Chr10:74338952_74360926_-	0	0.0535571	0.0421152	0	0.0613088	0.0312489	1.03365	1
circRNA_01748|Chr10:74343130_74346973_-	0.0212209	0.0428457	0.0737015	0.0321374	0	0.0416652	1.86671	0.475139
circRNA_01749|Chr10:74343130_74358136_-	0	0.0214228	0	0	0	0	#DIV/0!	0.772963
circRNA_01750|Chr10:74343130_74360926_-	0	0.0214228	0	0	0	0	#DIV/0!	0.772963
circRNA_01751|Chr10:74358091_74360926_-	0.0318314	0	0	0.021425	0	0.0208326	0.753271	0.981992
circRNA_01752|Chr10:74444397_74457435_+	0	0	0	0	0	0	#DIV/0!
circRNA_01753|Chr10:74467237_74480363_+	0	0	0.0210576	0	0.0204363	0	1.0304	1
circRNA_01754|Chr10:74467237_74490078_+	0	0	0.0210576	0	0	0	#DIV/0!	0.727507
circRNA_01755|Chr10:74471246_74480363_+	0.148546	0.139248	0.115817	0.0535624	0.0919632	0.0520815	2.0425	0.112078
circRNA_01756|Chr10:74471246_74490078_+	0	0.0214228	0	0	0	0	#DIV/0!	0.772963
circRNA_01757|Chr10:74474100_74490078_+	0.0530523	0.0321343	0.105288	0.0428499	0.0306544	0.072914	1.30089	0.756529
circRNA_01758|Chr10:74494752_74525647_+	0	0	0	0	0.0204363	0	0	0.769771
circRNA_01759|Chr10:74555144_74566860_-	0.0212209	0	0	0	0.0204363	0	1.03839	1
circRNA_01760|Chr10:74558401_74566860_-	0	0.0214228	0.0315864	0.0321374	0	0.0416652	0.718257	0.833239
circRNA_01761|Chr10:74892407_74894828_+	0.0318314	0	0	0	0	0	#DIV/0!	0.667513
circRNA_01762|Chr10:74927570_74932711_+	0	0	0.0421152	0	0	0	#DIV/0!	0.557784
circRNA_01763|Chr10:75337353_75340473_+	0.0318314	0.14996	0.0210576	0.0535624	0.0510907	0.0937466	1.02243	1
circRNA_01764|Chr10:75353698_75359108_+	0	0	0	0.021425	0.0306544	0	0	0.297263
circRNA_01765|Chr10:75495818_75501894_+	0	0	0	0	0.0204363	0	0	0.769771
circRNA_01766|Chr10:75716115_75805961_-	0	0.0321343	0	0	0	0	#DIV/0!	0.67793
circRNA_01767|Chr10:76253876_76261188_-	0	0	0	0	0	0	#DIV/0!
circRNA_01768|Chr10:76253876_76261342_-	0	0	0	0	0	0.0312489	0	0.677011
circRNA_01769|Chr10:76387276_76387791_-	0	0	0	0	0.0204363	0	0	0.769771
circRNA_01770|Chr10:76391517_76396950_-	0	0	0	0	0	0	#DIV/0!
circRNA_01771|Chr10:76395667_76402451_-	0	0	0	0	0	0.0416652	0	0.550457
circRNA_01772|Chr10:77840596_77845575_-	0.0318314	0	0	0	0	0	#DIV/0!	0.667513
circRNA_01773|Chr10:78063351_78073611_-	0	0	0.0210576	0	0	0	#DIV/0!	0.727507
circRNA_01774|Chr10:78367991_78368936_+	0.0212209	0	0	0	0	0	#DIV/0!	0.781486
circRNA_01775|Chr10:80968085_81004971_+	0	0	0	0	0	0	#DIV/0!
circRNA_01776|Chr10:81567458_81584475_-	0	0	0	0	0	0	#DIV/0!
circRNA_01777|Chr10:81605735_81612625_+	0	0.0749799	0	0	0	0	#DIV/0!	0.3889
circRNA_01778|Chr10:81605735_81626202_+	0	0	0	0	0	0	#DIV/0!
circRNA_01779|Chr10:81608862_81618833_+	0	0	0	0	0	0	#DIV/0!
circRNA_01780|Chr10:81736165_81755839_+	0.0530523	0.0321343	0	0	0.0306544	0.0416652	1.17792	1
circRNA_01781|Chr10:81736165_81775857_+	0	0	0	0	0	0	#DIV/0!
circRNA_01782|Chr10:81793533_81811554_+	0	0.0214228	0	0	0	0	#DIV/0!	0.772963
circRNA_01783|Chr10:81798931_81799587_+	0.0318314	0	0	0	0.0204363	0	1.55759	1
circRNA_01784|Chr10:81798931_81811554_+	0	0	0	0	0	0.0312489	0	0.677011
circRNA_01785|Chr10:82147057_82148128_-	0	0	0	0.021425	0	0	0	0.772326
circRNA_01786|Chr10:82378184_82378735_+	0	0	0	0	0.0204363	0	0	0.769771
circRNA_01787|Chr10:83101669_83114195_-	0	0	0	0	0.0306544	0.0312489	0	0.228522
circRNA_01788|Chr10:83556702_83562183_+	0	0	0.0210576	0	0	0.0416652	0.5054	0.840005
circRNA_01789|Chr10:83881273_83886419_-	0	0	0	0	0	0.0208326	0	0.696243
circRNA_01790|Chr10:85104713_85109770_-	0	0	0	0	0	0.0208326	0	0.696243
circRNA_01791|Chr10:85146827_85148338_-	0.0212209	0	0.0421152	0	0	0	#DIV/0!	0.256412
circRNA_01792|Chr10:85153279_85166817_-	0	0	0	0	0	0.0312489	0	0.677011
circRNA_01793|Chr10:85158203_85166817_-	0	0	0	0	0.0204363	0	0	0.769771
circRNA_01794|Chr10:85164768_85166817_-	0.0212209	0.0214228	0.0526439	0.021425	0.0408725	0	1.52956	0.761261
circRNA_01795|Chr10:85164768_85171060_-	0	0	0.0210576	0	0	0.0312489	0.673867	0.986572
circRNA_01796|Chr10:85164768_85172858_-	0.0742732	0.0321343	0.147403	0.0428499	0.0817451	0.135412	0.976169	0.943837
circRNA_01797|Chr10:85169572_85172858_-	0.127325	0.0856913	0.0947591	0.0964123	0.143054	0.166661	0.757832	0.411688
circRNA_01798|Chr10:85170956_85172858_-	0	0	0.0210576	0	0.0204363	0	1.0304	1
circRNA_01799|Chr10:85170956_85178467_-	0.0212209	0	0	0	0	0	#DIV/0!	0.781486
circRNA_01800|Chr10:85388842_85395232_+	0	0	0	0	0	0.0208326	0	0.696243
circRNA_01801|Chr10:85405523_85416831_+	0	0	0.0210576	0	0	0	#DIV/0!	0.727507
circRNA_01802|Chr10:85477304_85477477_+	0	0.0321343	0	0	0	0.0312489	1.02833	1
circRNA_01803|Chr10:85664537_85672493_-	0	0	0	0.021425	0	0	0	0.772326
circRNA_01804|Chr10:85964726_85968957_-	0.0212209	0	0	0	0	0	#DIV/0!	0.781486
circRNA_01805|Chr10:86045942_86055293_-	0.0212209	0	0	0	0	0	#DIV/0!	0.781486
circRNA_01806|Chr10:86051344_86064208_-	0	0.0214228	0	0	0	0	#DIV/0!	0.772963
circRNA_01807|Chr10:86058526_86076451_-	0	0	0	0	0	0	#DIV/0!
circRNA_01808|Chr10:86110192_86110496_-	0.0212209	0.0428457	0.0526439	0	0.0204363	0.0624977	1.40727	0.793572
circRNA_01809|Chr10:86118451_86124137_-	0	0	0	0.021425	0	0	0	0.772326
circRNA_01810|Chr10:86175962_86180040_+	0	0.0214228	0	0	0	0	#DIV/0!	0.772963
circRNA_01811|Chr10:86175962_86188944_+	0	0	0.0421152	0	0	0	#DIV/0!	0.557784
circRNA_01812|Chr10:86175962_86189991_+	0	0.0214228	0	0	0	0	#DIV/0!	0.772963
circRNA_01813|Chr10:86175962_86195240_+	0.0848836	0.0856913	0.168461	0.107125	0.0408725	0.0624977	1.61066	0.324826
circRNA_01814|Chr10:86188888_86195240_+	0	0.0214228	0	0	0	0	#DIV/0!	0.772963
circRNA_01815|Chr10:86199507_86200782_+	0.0212209	0.0214228	0.0315864	0.0428499	0	0.0312489	1.00177	1
circRNA_01816|Chr10:86222510_86227000_+	0	0	0	0.0321374	0	0	0	0.635814
circRNA_01817|Chr10:86222510_86227004_+	0.116715	0.22494	0.273748	0.0321374	0.173708	0.229158	1.41471	0.483863
circRNA_01818|Chr10:86734306_86738981_+	0.0212209	0	0.0315864	0	0	0.104163	0.506968	0.693623
circRNA_01819|Chr10:88265796_88265995_-	0.0212209	0	0	0	0	0	#DIV/0!	0.781486
circRNA_01820|Chr10:88397108_88397582_-	0	0	0.0421152	0	0	0	#DIV/0!	0.557784
circRNA_01821|Chr10:88712174_88718214_-	0	0	0	0	0	0	#DIV/0!
circRNA_01822|Chr10:88933665_88934904_+	0	0	0	0	0	0	#DIV/0!
circRNA_01823|Chr10:88959731_88960323_+	0.0212209	0	0	0	0	0.0312489	0.679093	0.986337
circRNA_01824|Chr10:89036545_89074755_+	0.137936	0	0.0737015	0	0	0	#DIV/0!	0.040915
circRNA_01825|Chr10:89957965_89958395_-	0	0	0.0210576	0	0	0	#DIV/0!	0.727507
circRNA_01826|Chr10:90158771_90169850_-	0.0212209	0	0	0	0	0	#DIV/0!	0.781486
circRNA_01827|Chr10:90433263_90444110_-	0	0.0214228	0.0210576	0.117837	0.0919632	0.0208326	0.184191	0.0461229
circRNA_01828|Chr10:90443967_90473134_-	0	0	0	0	0.0408725	0	0	0.483531
circRNA_01829|Chr10:90949093_90975559_-	0	0	0.0210576	0	0	0	#DIV/0!	0.727507
circRNA_01830|Chr10:90953965_90957691_-	0	0	0	0	0	0.0208326	0	0.696243
circRNA_01831|Chr10:91140959_91159440_+	0	0	0.0210576	0	0.0306544	0	0.686935	0.986131
circRNA_01832|Chr10:91148261_91149247_+	0.0212209	0	0	0	0	0	#DIV/0!	0.781486
circRNA_01833|Chr10:91614886_91654496_-	0	0	0	0	0.0204363	0	0	0.769771
circRNA_01834|Chr10:91641947_91658350_-	0	0	0	0	0	0	#DIV/0!
circRNA_01835|Chr10:91902765_91917394_-	0	0.0535571	0	0.021425	0	0.0312489	1.01677	1
circRNA_01836|Chr10:91902765_91935180_-	0	0	0	0	0	0.0312489	0	0.677011
circRNA_01837|Chr10:91913305_91917394_-	0.0212209	0	0.0421152	0	0.0204363	0.0208326	1.53472	0.875805
circRNA_01838|Chr10:91913305_91935180_-	0	0	0	0	0	0.0312489	0	0.677011
circRNA_01839|Chr10:91913305_91973005_-	0	0	0	0.021425	0	0	0	0.772326
circRNA_01840|Chr10:91934981_91973005_-	0	0	0	0	0	0	#DIV/0!
circRNA_01841|Chr10:91965974_91969538_-	0.0212209	0	0	0	0	0.0416652	0.50932	0.831122
circRNA_01842|Chr10:91965974_91973005_-	0.116715	0.0749799	0.0631727	0.0856998	0.0510907	0.0624977	1.27889	0.719075
circRNA_01843|Chr10:91968439_91973005_-	0.0212209	0	0	0	0	0	#DIV/0!	0.781486
circRNA_01844|Chr10:91981869_91986242_-	0	0.0214228	0.0315864	0.0428499	0	0	1.23709	1
circRNA_01845|Chr10:92349223_92360657_+	0	0	0	0	0.0306544	0	0	0.64126
circRNA_01846|Chr10:92349223_92364113_+	0.0212209	0	0	0	0	0.0208326	1.01864	1
circRNA_01847|Chr10:92406311_92412581_-	0.0318314	0.0535571	0.0315864	0	0.0204363	0	5.72388	0.135878
circRNA_01848|Chr10:92406311_92432295_-	0.0530523	0.0321343	0.105288	0.0428499	0	0.135412	1.06851	1
circRNA_01849|Chr10:92411765_92432295_-	0	0.0214228	0	0	0	0.0208326	1.02833	1
circRNA_01850|Chr10:92424212_92432295_-	0.0530523	0	0.0737015	0.0321374	0	0.0520815	1.50505	0.715153
circRNA_01851|Chr10:92424212_92476192_-	0	0	0	0.0321374	0	0	0	0.635814
circRNA_01852|Chr10:92432154_92476192_-	0	0	0	0	0	0.0208326	0	0.696243
circRNA_01853|Chr10:92474821_92476192_-	0.328924	0.246363	0.463267	0.278524	0.296326	0.479149	0.985345	0.850515
circRNA_01854|Chr10:92575022_92587211_-	0	0	0	0	0	0	#DIV/0!
circRNA_01855|Chr10:93438715_93441515_+	0	0	0	0	0.0204363	0	0	0.769771
circRNA_01856|Chr10:93438715_93451644_+	0	0.0321343	0.0421152	0.0535624	0.0306544	0.0208326	0.706805	0.712807
circRNA_01857|Chr10:93451477_93465700_+	0	0	0	0.021425	0	0	0	0.772326
circRNA_01858|Chr10:93451477_93471445_+	0.0424418	0.0535571	0.0842303	0.117837	0.0204363	0.0208326	1.13276	0.960495
circRNA_01859|Chr10:93451477_93483645_+	0	0	0.0315864	0	0	0	#DIV/0!	0.694392
circRNA_01860|Chr10:93464374_93465700_+	0	0	0	0.0321374	0.0204363	0	0	0.296049
circRNA_01861|Chr10:93464374_93483645_+	0	0	0	0.021425	0	0	0	0.772326
circRNA_01862|Chr10:93483554_93496245_+	0	0	0	0	0.0204363	0	0	0.769771
circRNA_01863|Chr10:93841361_93901272_+	0	0.0214228	0	0	0	0	#DIV/0!	0.772963
circRNA_01864|Chr10:93841361_93901383_+	0	0	0.0210576	0	0	0.0416652	0.5054	0.840005
circRNA_01865|Chr10:93878070_93943859_+	0	0	0.0210576	0	0	0	#DIV/0!	0.727507
circRNA_01866|Chr10:93878070_93967327_+	0	0	0	0	0	0.0208326	0	0.696243
circRNA_01867|Chr10:93943749_93962757_+	0.0742732	0.0428457	0.0631727	0.0749873	0.0715269	0.114579	0.690525	0.412159
circRNA_01868|Chr10:93943749_93967327_+	0	0	0.0315864	0.021425	0	0	1.47428	1
circRNA_01869|Chr10:93943749_94034429_+	0	0.0321343	0	0	0	0	#DIV/0!	0.67793
circRNA_01870|Chr10:94029244_94048258_+	0	0	0	0	0	0	#DIV/0!
circRNA_01871|Chr10:94126879_94127039_+	0	0	0	0	0	0	#DIV/0!
circRNA_01872|Chr10:94292693_94314584_+	0.0318314	0.0749799	0.0947591	0.0964123	0.0613088	0.145828	0.664045	0.33185
circRNA_01873|Chr10:94292693_94320863_+	0	0.0214228	0.0210576	0	0	0	#DIV/0!	0.524077
circRNA_01874|Chr10:94307816_94314584_+	0	0	0	0	0	0.0312489	0	0.677011
circRNA_01875|Chr10:94307816_94320863_+	0.0212209	0.0321343	0.0210576	0	0.0204363	0.072914	0.797134	0.84019
circRNA_01876|Chr10:94311573_94320863_+	0	0	0	0	0	0	#DIV/0!
circRNA_01877|Chr10:94615617_94617077_-	0	0.0535571	0	0	0	0	#DIV/0!	0.449765
circRNA_01878|Chr10:94699175_94741510_-	0	0	0	0	0	0	#DIV/0!
circRNA_01879|Chr10:94723925_94741510_-	0.0212209	0.0428457	0.0631727	0.0321374	0	0.0833303	1.10195	1
circRNA_01880|Chr10:94758719_94760369_-	0.0212209	0	0.0210576	0	0	0.0520815	0.811776	0.978754
circRNA_01881|Chr10:94985692_94985953_-	0	0	0	0	0	0.0208326	0	0.696243
circRNA_01882|Chr10:95029081_95044344_-	0	0	0	0	0	0	#DIV/0!
circRNA_01883|Chr10:95029081_95049192_-	0	0	0	0	0	0	#DIV/0!
circRNA_01884|Chr10:95062921_95074409_-	0	0	0	0	0	0	#DIV/0!
circRNA_01885|Chr10:95265354_95268582_-	0	0	0	0	0.0204363	0.0312489	0	0.351318
circRNA_01886|Chr10:95293891_95299099_-	0	0	0	0	0.0204363	0.0208326	0	0.493526
circRNA_01887|Chr10:95296828_95303611_-	0	0	0.0210576	0	0	0	#DIV/0!	0.727507
circRNA_01888|Chr10:95297296_95297651_-	0	0	0	0	0	0.0208326	0	0.696243
circRNA_01889|Chr10:95311195_95315537_-	0.0212209	0.0214228	0	0	0	0	#DIV/0!	0.485165
circRNA_01890|Chr10:95327724_95328546_-	0	0.0321343	0.0210576	0	0.0204363	0	2.60282	0.696876
circRNA_01891|Chr10:95396660_95398698_-	0	0	0	0	0.0613088	0	0	0.404355
circRNA_01892|Chr10:95434572_95478222_-	0	0	0	0	0	0	#DIV/0!
circRNA_01893|Chr10:95713106_95716671_+	0	0	0	0.021425	0	0	0	0.772326
circRNA_01894|Chr10:95814871_95842303_+	0.0318314	0	0	0	0	0	#DIV/0!	0.667513
circRNA_01895|Chr10:95834183_95842303_+	0	0	0	0	0	0	#DIV/0!
circRNA_01896|Chr10:95847283_95858880_+	0	0	0.0210576	0.0321374	0	0	0.655235	0.986097
circRNA_01897|Chr10:96204238_96266403_-	0	0	0	0	0	0	#DIV/0!
circRNA_01898|Chr10:96228314_96266403_-	0	0	0.0315864	0.021425	0	0.0208326	0.747473	0.982243
circRNA_01899|Chr10:96264760_96266403_-	0.0742732	0.107114	0.105288	0.0642749	0.0715269	0.0416652	1.61537	0.377209
circRNA_01900|Chr10:96672236_96679543_+	0.0742732	0.0321343	0.0842303	0.0642749	0.0408725	0.104163	0.91079	0.860271
circRNA_01901|Chr10:96672236_96722491_+	0	0	0	0.021425	0	0	0	0.772326
circRNA_01902|Chr10:96759545_96793149_+	0	0	0	0	0	0.0520815	0	0.421943
circRNA_01903|Chr10:97769600_97774086_+	0.0636627	0.0535571	0.0526439	0.021425	0.0613088	0.104163	0.908865	0.857624
circRNA_01904|Chr10:97773193_97808106_+	0	0	0	0	0	0	#DIV/0!
circRNA_01905|Chr10:97958019_97958185_+	0	0	0	0	0	0	#DIV/0!
circRNA_01906|Chr10:98242539_98248760_-	0	0	0.0210576	0	0	0	#DIV/0!	0.727507
circRNA_01907|Chr10:98246868_98248760_-	0	0	0.0210576	0	0	0	#DIV/0!	0.727507
circRNA_01908|Chr10:98283456_98289960_-	0	0	0	0.021425	0.0204363	0	0	0.443584
circRNA_01909|Chr10:98792682_98793532_+	0	0	0	0	0.0204363	0	0	0.769771
circRNA_01910|Chr10:101554494_101556048_-	0	0.0214228	0	0	0	0	#DIV/0!	0.772963
circRNA_01911|Chr10:101555382_101556048_-	0.0318314	0	0.0210576	0	0	0.0208326	2.53876	0.707865
circRNA_01912|Chr10:102045162_102079765_-	0.0530523	0	0	0.021425	0	0.0208326	1.25545	1
circRNA_01913|Chr10:103586432_103677461_-	0	0	0	0.0321374	0	0	0	0.635814
circRNA_01914|Chr10:103586432_103677527_-	0.0318314	0.0214228	0	0.0856998	0.0306544	0	0.45769	0.509993
circRNA_01915|Chr10:103910525_103913577_-	0	0.0321343	0	0	0	0	#DIV/0!	0.67793
circRNA_01916|Chr10:104062205_104064474_-	0	0	0	0	0	0	#DIV/0!
circRNA_01917|Chr10:104730488_104732216_-	0	0.0214228	0	0	0	0	#DIV/0!	0.772963
circRNA_01918|Chr10:105887011_105890450_+	0	0	0	0.0428499	0	0	0	0.484691
circRNA_01919|Chr10:106264856_106265494_+	0	0	0.0315864	0	0	0.0208326	1.5162	1
circRNA_01920|Chr10:106344176_106347237_+	0	0	0	0	0	0.0208326	0	0.696243
circRNA_01921|Chr10:106673704_106674297_+	0.0212209	0	0	0	0	0	#DIV/0!	0.781486
circRNA_01922|Chr10:106673704_106699402_+	0.0954941	0.0856913	0.0526439	0.0642749	0.0510907	0.072914	1.24193	0.789477
circRNA_01923|Chr10:106693642_106699402_+	0.0424418	0.0214228	0.0315864	0.0535624	0.0306544	0	1.1334	1
circRNA_01924|Chr10:106712126_106721811_+	0.0318314	0.0214228	0	0	0	0.0208326	2.55629	0.698889
circRNA_01925|Chr10:107527821_107539498_-	0.0742732	0.0214228	0.0210576	0.0535624	0.0510907	0.0312489	0.859102	0.846755
circRNA_01926|Chr10:107641115_107705969_-	0	0	0	0	0.0204363	0	0	0.769771
circRNA_01927|Chr10:107845994_107850764_-	0.127325	0.214228	0.147403	0.160687	0.122618	0.302072	0.835285	0.506186
circRNA_01928|Chr10:108486117_108494849_+	0.106105	0	0	0.1714	0.122618	0.114579	0.259681	0.0153894
circRNA_01929|Chr10:108688573_108690541_-	0	0.0214228	0	0	0	0	#DIV/0!	0.772963
circRNA_01930|Chr10:108971032_108982577_+	0	0.0214228	0	0	0	0.0208326	1.02833	1
circRNA_01931|Chr10:109147238_109148654_+	0	0	0	0	0.0204363	0.0312489	0	0.351318
circRNA_01932|Chr10:109196237_109202434_-	0	0	0	0	0	0.0624977	0	0.390615
circRNA_01933|Chr10:109310593_109311350_-	0	0.0642685	0.0421152	0	0.0204363	0	5.20563	0.230083
circRNA_01934|Chr10:109310593_109323927_-	0.0212209	0	0	0	0	0	#DIV/0!	0.781486
circRNA_01935|Chr10:109574583_109588126_-	0.169767	0.246363	0.126345	0.107125	0.255453	0.260407	0.870767	0.597314
circRNA_01936|Chr10:109574583_109591357_-	0	0	0	0	0	0.0520815	0	0.421943
circRNA_01937|Chr10:109754865_109755050_+	0	0.0321343	0	0.021425	0.0204363	0	0.767638	0.981896
circRNA_01938|Chr10:109754888_109755050_+	0.0212209	0	0.0315864	0	0.0204363	0.0312489	1.02171	1
circRNA_01939|Chr10:109754906_109755050_+	0.0954941	0.0428457	0.0842303	0.0749873	0.0817451	0.114579	0.820348	0.63544
circRNA_01940|Chr10:109756090_109756230_-	0	0	0	0	0.0408725	0	0	0.483531
circRNA_01941|Chr10:110043769_110090416_-	0.0212209	0.0214228	0	0	0	0.0312489	1.36465	1
circRNA_01942|Chr10:110072090_110090416_-	0	0	0	0	0	0.0208326	0	0.696243
circRNA_01943|Chr10:110101466_110101880_-	0.0742732	0.0321343	0.147403	0.0535624	0	0.0937466	1.72298	0.449162
circRNA_01944|Chr10:110495072_110500097_+	0	0	0	0.021425	0	0.0312489	0	0.348333
circRNA_01945|Chr10:110495072_110508344_+	0	0	0.0210576	0.0321374	0	0.0208326	0.397538	0.669645
circRNA_01946|Chr10:110495072_110509297_+	0.0212209	0.0214228	0.0315864	0	0	0	#DIV/0!	0.162364
circRNA_01947|Chr10:110505762_110508344_+	0	0.0214228	0	0	0	0	#DIV/0!	0.772963
circRNA_01948|Chr10:110505762_110509297_+	0	0	0.0210576	0	0	0.0312489	0.673867	0.986572
circRNA_01949|Chr10:110533622_110539223_-	0	0	0.0210576	0	0	0	#DIV/0!	0.727507
circRNA_01950|Chr10:110651174_110665630_+	0	0	0.0421152	0	0	0	#DIV/0!	0.557784
circRNA_01951|Chr10:110665498_110686144_+	0.0212209	0	0	0	0	0	#DIV/0!	0.781486
circRNA_01952|Chr10:110665498_110690679_+	0.0530523	0	0.0526439	0	0.0510907	0.0312489	1.28366	0.918172
circRNA_01953|Chr10:110665498_110701222_+	0	0.0214228	0	0	0	0	#DIV/0!	0.772963
circRNA_01954|Chr10:110680099_110690679_+	0.0742732	0.0856913	0.0737015	0.0428499	0.0510907	0.0208326	2.03589	0.23804
circRNA_01955|Chr10:110680099_110736758_+	0	0.0214228	0	0.0321374	0	0	0.666601	0.985926
circRNA_01956|Chr10:110762982_110777488_+	0.0318314	0	0	0	0	0.0416652	0.76398	0.982984
circRNA_01957|Chr10:110829243_110840984_-	0	0	0	0.021425	0	0	0	0.772326
circRNA_01958|Chr11:532898_534281_-	0	0.0214228	0	0	0.0408725	0.0520815	0.230467	0.233961
circRNA_01959|Chr11:677727_678387_-	0.0212209	0.0321343	0	0.021425	0	0	2.49033	0.686243
circRNA_01960|Chr11:1857422_1874824_-	0	0	0	0.021425	0	0	0	0.772326
circRNA_01961|Chr11:2672491_2678232_-	0	0	0.0210576	0	0	0	#DIV/0!	0.727507
circRNA_01962|Chr11:4261640_4300351_-	0	0.0214228	0	0.021425	0.0204363	0	0.511759	0.811755
circRNA_01963|Chr11:4261640_4327130_-	0	0	0	0	0	0.0312489	0	0.677011
circRNA_01964|Chr11:4286079_4327130_-	0	0	0	0.0321374	0	0	0	0.635814
circRNA_01965|Chr11:4324302_4397333_-	0.0636627	0	0	0	0.0408725	0	1.55759	0.916776
circRNA_01966|Chr11:4397184_4397333_-	0	0	0	0	0	0	#DIV/0!
circRNA_01967|Chr11:7355304_7362812_+	0	0	0	0	0.0306544	0	0	0.64126
circRNA_01968|Chr11:7422272_7425355_+	0	0	0.0210576	0	0.0408725	0.0208326	0.341261	0.530521
circRNA_01969|Chr11:9799899_9800225_+	0.0530523	0.0321343	0	0.0428499	0.0306544	0.0520815	0.678314	0.611156
circRNA_01970|Chr11:9990203_10022991_+	0.0318314	0.0214228	0.0210576	0	0	0	#DIV/0!	0.15558
circRNA_01971|Chr11:10020678_10022991_+	0.456249	0.439168	0.558026	0.621324	0.470034	0.458317	0.937902	0.690585
circRNA_01972|Chr11:10020678_10056641_+	0.0212209	0.0214228	0.0315864	0.0321374	0.0204363	0	1.41192	0.879603
circRNA_01973|Chr11:10020678_10068759_+	0	0	0	0	0.0204363	0	0	0.769771
circRNA_01974|Chr11:11103972_11139578_-	0.0424418	0.0321343	0.105288	0.0535624	0.0817451	0.0624977	0.909298	0.858851
circRNA_01975|Chr11:11129992_11179754_-	0	0	0	0	0	0.0416652	0	0.550457
circRNA_01976|Chr11:11153343_11157841_-	0	0	0	0	0	0	#DIV/0!
circRNA_01977|Chr11:11201131_11213817_-	0	0.0321343	0	0.0321374	0	0	0.999901	1
circRNA_01978|Chr11:11516554_11516880_-	0.106105	0.0535571	0.105288	0.12855	0.0817451	0.0833303	0.902339	0.792548
circRNA_01979|Chr11:12922305_12922487_-	0	0	0	0	0	0.0208326	0	0.696243
circRNA_01980|Chr11:14696505_14721315_-	0	0	0	0	0	0	#DIV/0!
circRNA_01981|Chr11:14700873_14721315_-	0.0954941	0.0856913	0.0631727	0	0.0919632	0.0520815	1.69641	0.426289
circRNA_01982|Chr11:14717822_14721315_-	0	0.0321343	0	0	0	0	#DIV/0!	0.67793
circRNA_01983|Chr11:15457479_15474826_+	0.0424418	0.0321343	0.0526439	0.0428499	0.0408725	0.0312489	1.10654	1
circRNA_01984|Chr11:15461115_15474826_+	0.0212209	0.0214228	0.0210576	0.0428499	0.0715269	0	0.556942	0.512427
circRNA_01985|Chr11:16669626_16673646_-	0	0	0	0	0	0	#DIV/0!
circRNA_01986|Chr11:16669829_16673646_-	0	0	0.0210576	0	0	0	#DIV/0!	0.727507
circRNA_01987|Chr11:16669829_16705235_-	0	0	0	0	0	0	#DIV/0!
circRNA_01988|Chr11:16848640_16852898_+	0	0.0321343	0	0	0	0	#DIV/0!	0.67793
circRNA_01989|Chr11:20474484_20495281_+	0	0	0	0	0.0204363	0	0	0.769771
circRNA_01990|Chr11:20474484_20504631_+	0	0.0321343	0	0	0	0.0208326	1.5425	1
circRNA_01991|Chr11:20474484_20531756_+	0	0	0	0	0	0.0208326	0	0.696243
circRNA_01992|Chr11:20501666_20531756_+	0.0742732	0.0749799	0.0842303	0.107125	0.0408725	0.0833303	1.00932	1
circRNA_01993|Chr11:20531606_20578000_+	0	0	0	0	0	0	#DIV/0!
circRNA_01994|Chr11:20634697_20650229_+	0.0318314	0.0321343	0	0.021425	0.0613088	0.0208326	0.617629	0.582353
circRNA_01995|Chr11:20634703_20650229_+	0.0212209	0	0	0	0	0	#DIV/0!	0.781486
circRNA_01996|Chr11:24297925_24304985_+	0	0.0214228	0	0.0749873	0.0408725	0.0312489	0.145626	0.0392047
circRNA_01997|Chr11:24297925_24311369_+	0	0	0	0	0	0	#DIV/0!
circRNA_01998|Chr11:24447169_24480063_-	0	0	0	0	0	0	#DIV/0!
circRNA_01999|Chr11:24479964_24492504_-	0	0	0	0.0321374	0	0.0208326	0	0.328877
[truncated: 9,859 more rows]
