# Supplementary material for: Identification of potential key circular RNAs related to cognitive impairment after chronic constriction injury of the sciatic nerve
Source: Front Neurosci. 2022 Aug 18;16:925300. doi: 10.3389/fnins.2022.925300 (PMC9433970; doi:10.3389/fnins.2022.925300)
Supplement: Supplementary file 1 [file Data_Sheet_1.ZIP › Raw data/Figure 2/C. Hierarchical clustering plot.xlsx]

## Sheet: Sheet1
circRNA_id	Sham-2	Sham-3	Sham-1	CCI-1	CCI-2	CCI-3
circRNA_00182|Chr1:56859784_56878958_-	0	0	0	0	0.0428457	0.0631727
circRNA_00218|Chr1:65163812_65166133_-	0	0.0204363	0	0.0530523	0.0642685	0.0526439
circRNA_00548|Chr1:154051896_154054233_+	0	0.0306544	0	0.0530523	0.0749799	0.115817
circRNA_00991|Chr1:239293164_239299795_+	0	0	0	0.0636627	0.0214228	0.0526439
circRNA_01088|Chr1:255706980_255774681_-	0.0749873	0.0204363	0.072914	0.0212209	0	0
circRNA_01140|Chr1:261198164_261200060_-	0	0	0	0.0318314	0.0428457	0.0421152
circRNA_01360|Chr10:18218676_18238682_-	0.021425	0	0	0.0424418	0.0856913	0.0842303
circRNA_01491|Chr10:48460656_48484868_+	0	0	0	0.0212209	0.0214228	0.0631727
circRNA_01506|Chr10:51551204_51576374_-	0	0	0	0.0424418	0.0428457	0.0315864
circRNA_01824|Chr10:89036545_89074755_+	0	0	0	0.137936	0	0.0737015
circRNA_01827|Chr10:90433263_90444110_-	0.117837	0.0919632	0.0208326	0	0.0214228	0.0210576
circRNA_01928|Chr10:108486117_108494849_+	0.1714	0.122618	0.114579	0.106105	0	0
circRNA_01996|Chr11:24297925_24304985_+	0.0749873	0.0408725	0.0312489	0	0.0214228	0
circRNA_02093|Chr11:37123494_37132531_-	0.0535624	0.0510907	0.145828	0.0318314	0	0.0421152
circRNA_02292|Chr11:87902732_87908586_+	0.0428499	0.0817451	0.0624977	0.0212209	0	0
circRNA_02367|Chr12:9292180_9313769_-	0	0.0306544	0	0.0636627	0.0642685	0.0631727
circRNA_02427|Chr12:22237823_22238433_-	0.0535624	0	0.0624977	0	0	0
circRNA_02808|Chr13:76979427_77004245_+	0.0535624	0.0510907	0.0937466	0	0.0214228	0.0315864
circRNA_02838|Chr13:83256698_83257043_-	0	0.0408725	0	0.0530523	0.0749799	0.0737015
circRNA_03016|Chr14:1388886_1414488_+	0	0.0510907	0.0624977	0.137936	0.128537	0.105288
circRNA_03544|Chr15:19972055_19975401_-	0.0535624	0	0.0833303	0	0	0
circRNA_03672|Chr15:48231960_48284550_-	0	0	0	0.0742732	0.0321343	0.0526439
circRNA_03695|Chr15:51936366_51944899_-	0.149975	0.143054	0.218742	0.0848836	0.0749799	0.0526439
circRNA_03737|Chr15:60816746_60821766_-	0.0428499	0.0408725	0.0312489	0	0	0
circRNA_03845|Chr15:109802237_109844147_-	0.0321374	0.0613088	0.0416652	0	0	0
circRNA_03849|Chr15:110020800_110046726_-	0.0428499	0.0510907	0.0937466	0.0212209	0.0214228	0
circRNA_03860|Chr16:2115374_2126628_-	0.0535624	0	0.0520815	0	0	0
circRNA_03937|Chr16:7577726_7581467_-	0	0.0408725	0.0833303	0	0	0
circRNA_04243|Chr17:9475765_9506087_-	0	0	0	0.0742732	0.0214228	0.0526439
circRNA_04466|Chr17:70386828_70394646_-	0.0428499	0.0613088	0.0833303	0.0318314	0	0
circRNA_04542|Chr17:84219927_84249246_-	0.0535624	0.102181	0.0416652	0	0	0.0315864
circRNA_04544|Chr17:84230183_84249246_-	0	0.0306544	0.0416652	0.106105	0.0749799	0.136874
circRNA_05379|Chr2:24134222_24161334_+	0.289237	0.286108	0.218742	0.137936	0.117826	0.126345
circRNA_05447|Chr2:33933956_33937260_-	0	0	0	0.0318314	0.0642685	0.0421152
circRNA_05501|Chr2:50155308_50155731_+	0	0.0306544	0	0.0318314	0.0856913	0.0526439
circRNA_05621|Chr2:104882050_104908155_+	0.021425	0.0510907	0.072914	0	0	0.0210576
circRNA_06138|Chr2:242113689_242151045_+	0.0642749	0.0510907	0.0937466	0.0318314	0	0
circRNA_06350|Chr20:32191874_32202510_-	0.0428499	0.0306544	0.0312489	0	0	0
circRNA_06405|Chr20:45551508_45553536_+	0	0.0510907	0	0.0530523	0.0642685	0.105288
circRNA_06435|Chr20:50676394_50699734_+	0	0	0	0.0424418	0.0214228	0.0526439
circRNA_06538|Chr3:11340145_11357774_-	0	0	0	0	0.0749799	0.0526439
circRNA_06841|Chr3:64554659_64556084_-	0.1714	0.143054	0.166661	0.0424418	0.0535571	0.0947591
circRNA_07131|Chr3:141240315_141254397_+	0	0	0	0.0212209	0.0642685	0.0210576
circRNA_07415|Chr4:27509136_27563899_+	0.12855	0.143054	0.145828	0.0742732	0.0428457	0.0526439
circRNA_07465|Chr4:38263240_38271681_+	0	0	0	0.0530523	0.0214228	0.0315864
circRNA_07536|Chr4:58420810_58485447_-	0.182112	0.194145	0.239575	0.116715	0.0321343	0.136874
circRNA_07711|Chr4:88469731_88497978_+	0	0.0408725	0	0.0636627	0.0749799	0.0631727
circRNA_07726|Chr4:96739878_96787475_+	0.0964123	0.122618	0.208326	0.0530523	0.0428457	0.0947591
circRNA_07879|Chr4:140664683_140672021_-	0	0	0	0.0318314	0.0321343	0.0526439
circRNA_07956|Chr4:155716221_155718729_+	0	0	0	0.0424418	0.0428457	0.0210576
circRNA_08050|Chr4:183498456_183537970_-	0	0	1.12496	1.3157	1.11399	1.29504
circRNA_08125|Chr5:14282912_14314250_-	0.0964123	0.0613088	0.0937466	0	0.0642685	0.0210576
circRNA_08294|Chr5:74954384_74956829_+	0.0856998	0.16349	0	0	0	0
circRNA_08611|Chr5:139438595_139440842_+	0.021425	0.0408725	0.0416652	0	0	0
circRNA_08885|Chr6:3116549_3130068_-	0	0	0	0.0318314	0.0321343	0.0526439
circRNA_09258|Chr6:75631445_75633739_-	0	0.0408725	0.0624977	0	0	0
circRNA_09275|Chr6:76491315_76492176_-	0.0321374	0	0	0.0318314	0.0749799	0.0737015
circRNA_09341|Chr6:95353688_95450110_+	0.0428499	0	0.0937466	0	0	0
circRNA_09349|Chr6:98454287_98485922_-	0	0	0	0.0212209	0.0321343	0.0526439
circRNA_09383|Chr6:106066868_106084989_+	0.021425	0.0510907	0.0312489	0	0	0
circRNA_09554|Chr6:129864989_129898091_+	0	0	0	0.0212209	0.0321343	0.0631727
circRNA_09573|Chr6:133777712_133791177_+	0.21425	0.245235	0.583312	0	0	0
circRNA_09619|Chr6:136059672_136091144_+	0.0535624	0.0919632	0.104163	0.0212209	0	0
circRNA_10216|Chr7:131694062_131710996_-	0.0535624	0.0306544	0.0208326	0	0	0
circRNA_10237|Chr7:134659946_134667817_+	0.021425	0	0.0208326	0.0212209	0.0964028	0.0842303
circRNA_10394|Chr8:32487066_32489431_+	0.0428499	0.0817451	0.0208326	0	0	0
circRNA_10977|Chr8:126307382_126317853_-	0	0.0306544	0	0.0742732	0.0428457	0.0631727
circRNA_11035|Chr9:2205172_2246426_+	0.12855	0.0817451	0.239575	0.0848836	0.0856913	0
circRNA_11051|Chr9:8604049_8630489_-	0	0	0	0.297093	0.192806	0
circRNA_11053|Chr9:8604049_8649265_-	0	0	0	0.0742732	0.0856913	0.0210576
circRNA_11080|Chr9:12351210_12421110_+	0.749873	0.551779	0	1.55974	1.26395	2.07417
circRNA_11092|Chr9:16047755_16051380_+	0	0	0	0.0424418	0.0321343	0.0526439
circRNA_11095|Chr9:16427587_16434298_+	0	0	0	0.0318314	0.0321343	0.0421152
circRNA_11437|Chr9:93799182_93873401_+	0.0535624	0.0204363	0.0624977	0	0	0
circRNA_11550|Chr9:119724799_119776965_-	0.0535624	0.0306544	0.0312489	0	0	0
circRNA_11589|ChrX:10406997_10407453_-	0.0535624	0.0204363	0.0312489	0	0	0
