# Supplementary material for: Identification of potential key circular RNAs related to cognitive impairment after chronic constriction injury of the sciatic nerve
Source: Front Neurosci. 2022 Aug 18;16:925300. doi: 10.3389/fnins.2022.925300 (PMC9433970; doi:10.3389/fnins.2022.925300)
Supplement: Supplementary file 1 [file Data_Sheet_1.ZIP › Raw data/Figure 2/D. KEGG analysis UP.csv]

Term_ID	Term_description	ListHit	Enrichment_score	p-value
path:rno04114	Oocyte meiosis	3	18.69886364	0.000457671
path:rno05152	Tuberculosis	3	12.39214632	0.001517189
path:rno05014	Amyotrophic lateral sclerosis (ALS)	2	26.34305317	0.002470427
path:rno04370	VEGF signaling pathway	2	24.49441786	0.002852315
path:rno05031	Amphetamine addiction	2	21.15426997	0.00380659
path:rno04720	Long-term potentiation	2	21.15426997	0.00380659
path:rno04924	Renin secretion	2	20.53208556	0.004036301
path:rno04662	B cell receptor signaling pathway	2	19.94545455	0.00427236
path:rno04658	Th1 and Th2 cell differentiation	2	15.86570248	0.006677462
path:rno04070	Phosphatidylinositol signaling system	2	14.39362699	0.008064863
path:rno04922	Glucagon signaling pathway	2	13.96181818	0.008554029
path:rno04660	T cell receptor signaling pathway	2	13.82358236	0.008720019
path:rno04659	Th17 cell differentiation	2	13.68805704	0.008887469
path:rno04625	C-type lectin receptor signaling pathway	2	12.92760943	0.00992264
path:rno04724	Glutamatergic synapse	2	12.46590909	0.010641499
path:rno04380	Osteoclast differentiation	2	11.44411326	0.012537541
path:rno04650	Natural killer cell mediated cytotoxicity	2	11.16945455	0.013133501
path:rno04142	Lysosome	2	11.16945455	0.013133501
path:rno04728	Dopaminergic synapse	2	10.82311487	0.013947318
path:rno04310	Wnt signaling pathway	2	9.763509218	0.016965374
path:rno04921	Oxytocin signaling pathway	2	9.185406699	0.019041666
path:rno04022	cGMP - PKG signaling pathway	2	8.513303769	0.021970669
path:rno05010	Alzheimer's disease	2	8.513303769	0.021970669
path:rno04218	Cellular senescence	2	8.070415134	0.024284668
path:rno04360	Axon guidance	2	7.978181818	0.024812255
path:rno04020	Calcium signaling pathway	2	7.671328671	0.026696454
path:rno05167	Kaposi's sarcoma-associated herpesvirus infection	2	7.196813496	0.030060138
path:rno05166	HTLV-I infection	2	5.190266982	0.054585995
path:rno04010	MAPK signaling pathway	2	4.847853535	0.061663419
path:rno04622	RIG-I-like receptor signaling pathway	1	11.63484848	0.082720163
path:rno00561	Glycerolipid metabolism	1	11.44411326	0.084044494
path:rno04721	Synaptic vesicle cycle	1	11.25953079	0.085367086
path:rno04115	p53 signaling pathway	1	10.57713499	0.090640114
path:rno00562	Inositol phosphate metabolism	1	9.562889166	0.099801455
path:rno05323	Rheumatoid arthritis	1	8.618406285	0.110168765
path:rno04914	Progesterone-mediated oocyte maturation	1	7.93285124	0.119150993
path:rno00564	Glycerophospholipid metabolism	1	7.271780303	0.129315413
path:rno05231	Choline metabolism in cancer	1	7.196813496	0.13057844
path:rno00190	Oxidative phosphorylation	1	5.86631016	0.157947055
path:rno04120	Ubiquitin mediated proteolysis	1	5.288567493	0.173748899
path:rno05161	Hepatitis B	1	5.20963365	0.17615588
path:rno04072	Phospholipase D signaling pathway	1	4.781444583	0.190464394
path:rno04150	mTOR signaling pathway	1	4.653939394	0.195183455
path:rno04145	Phagosome	1	4.130715438	0.217259329
path:rno05203	Viral carcinogenesis	1	3.4730891	0.253198745
path:rno04015	Rap1 signaling pathway	1	3.405321508	0.25758406
path:rno04144	Endocytosis	1	2.726917614	0.311481923
