# Supplementary material for: Identification of potential key circular RNAs related to cognitive impairment after chronic constriction injury of the sciatic nerve
Source: Front Neurosci. 2022 Aug 18;16:925300. doi: 10.3389/fnins.2022.925300 (PMC9433970; doi:10.3389/fnins.2022.925300)
Supplement: Supplementary file 1 [file Data_Sheet_1.ZIP › Raw data/Figure 2/E. KEGG analysis Down.csv]

Term_ID	Term_description	ListHit	Enrichment_score	p-value
path:rno03018	RNA degradation	2	21.33055556	0.003680036
path:rno05165	Human papillomavirus infection	3	7.827726809	0.005306468
path:rno04072	Phospholipase D signaling pathway	2	11.68797565	0.011840983
path:rno00620	Pyruvate metabolism	1	21.87749288	0.044814287
path:rno04151	PI3K-Akt signaling pathway	2	5.093864013	0.055760754
path:rno04961	Endocrine and other factor-regulated calcium reabsorption	1	16.40811966	0.059350525
path:rno05213	Endometrial cancer	1	14.96881092	0.064888809
path:rno04721	Synaptic vesicle cycle	1	13.76164875	0.07039809
path:rno04664	Fc epsilon RI signaling pathway	1	13.12649573	0.073689793
path:rno05223	Non-small cell lung cancer	1	12.92760943	0.074784722
path:rno05211	Renal cell carcinoma	1	12.92760943	0.074784722
path:rno05221	Acute myeloid leukemia	1	12.92760943	0.074784722
path:rno04662	B cell receptor signaling pathway	1	12.18888889	0.079152944
path:rno05214	Glioma	1	12.0172144	0.080242131
path:rno04917	Prolactin signaling pathway	1	11.85030864	0.081330172
path:rno05100	Bacterial invasion of epithelial cells	1	11.3762963	0.084587436
path:rno05220	Chronic myeloid leukemia	1	11.08080808	0.086753238
path:rno03008	Ribosome biogenesis in eukaryotes	1	10.93874644	0.08783443
path:rno01521	EGFR tyrosine kinase inhibitor resistance	1	10.80028129	0.088914484
path:rno04012	ErbB signaling pathway	1	10.0379085	0.095370969
path:rno05210	Colorectal cancer	1	9.92118863	0.096443087
path:rno04540	Gap junction	1	9.92118863	0.096443087
path:rno04912	GnRH signaling pathway	1	9.586766542	0.099652666
path:rno03015	mRNA surveillance pathway	1	9.274154589	0.102852108
path:rno01522	Endocrine resistance	1	9.174432497	0.10391634
path:rno05215	Prostate cancer	1	8.887731481	0.107102308
path:rno05231	Choline metabolism in cancer	1	8.796105384	0.108162057
path:rno04660	T cell receptor signaling pathway	1	8.447744774	0.112389883
path:rno04114	Oocyte meiosis	1	7.618055556	0.123924693
path:rno04722	Neurotrophin signaling pathway	1	7.169934641	0.131195466
path:rno04071	Sphingolipid signaling pathway	1	7.169934641	0.131195466
path:rno05160	Hepatitis C	1	6.993624772	0.134295056
path:rno04152	AMPK signaling pathway	1	6.936766034	0.135326066
path:rno04650	Natural killer cell mediated cytotoxicity	1	6.825777778	0.137384813
path:rno04926	Relaxin signaling pathway	1	6.771604938	0.138412552
path:rno03040	Spliceosome	1	6.614125754	0.14148924
path:rno04728	Dopaminergic synapse	1	6.614125754	0.14148924
path:rno04068	FoxO signaling pathway	1	6.563247863	0.14251263
path:rno04915	Estrogen signaling pathway	1	6.563247863	0.14251263
path:rno04910	Insulin signaling pathway	1	6.367330017	0.146595356
path:rno05206	MicroRNAs in cancer	1	6.051221434	0.153698565
path:rno04261	Adrenergic signaling in cardiomyocytes	1	5.966588967	0.155718377
path:rno05034	Alcoholism	1	5.966588967	0.155718377
path:rno05224	Breast cancer	1	5.884291188	0.157733903
path:rno05226	Gastric cancer	1	5.804232804	0.15974515
path:rno04150	mTOR signaling pathway	1	5.688148148	0.162754018
path:rno04630	Jak-STAT signaling pathway	1	5.650478293	0.163754843
path:rno04621	NOD-like receptor signaling pathway	1	5.54040404	0.166750942
path:rno05225	Hepatocellular carcinoma	1	5.048652202	0.181588783
path:rno04062	Chemokine signaling pathway	1	4.960594315	0.184528006
path:rno04510	Focal adhesion	1	4.353174603	0.207706068
path:rno05205	Proteoglycans in cancer	1	4.309203143	0.209610874
path:rno04810	Regulation of actin cytoskeleton	1	4.102029915	0.219073983
path:rno04714	Thermogenesis	1	3.98701973	0.224703382
path:rno04014	Ras signaling pathway	1	3.758688204	0.23677684
path:rno04144	Endocytosis	1	3.332899306	0.263109654
path:rno04010	MAPK signaling pathway	1	2.96257716	0.29122659
path:rno05200	Pathways in cancer	1	1.679571304	0.460077843
