# Supplementary material for: Identification of potential key circular RNAs related to cognitive impairment after chronic constriction injury of the sciatic nerve
Source: Front Neurosci. 2022 Aug 18;16:925300. doi: 10.3389/fnins.2022.925300 (PMC9433970; doi:10.3389/fnins.2022.925300)
Supplement: Supplementary file 1 [file Data_Sheet_1.ZIP › Raw data/Figure 3/Expression of the identified circRNA.xlsx]

## Sheet: Sheet1
circRNA_09619|Chr6:136059672_136091144	Sham	CCI			circRNA_09275|Chr6:76491315_76492176	Sham	CCI
	1.11904	0.23201				1.30555	3.19243
	1.53928	0.679365				1.24371	2.50473
	1.03689	0.275908				0.401829	1.30555
	0.435957	0.342045				1.06781	1.57424
	0.679365	0.493889				1.0771	1.42124
	1.25898	0.493889				1.52325	1.51273
	1.11131	0.483725				0.918373	1.64393
	0.819183	0.467247				0.462381	1.33529
circRNA_02292|Chr11:87902732_87908586	Sham	CCI			circRNA_10977|Chr8:126307382_126317853	Sham	CCI
	0.652353	0.948503				0.581359	1.47172
	1.64003	0.210767				2.13984	4.04882
	1.3791	0.749356				1.0924	2.80403
	0.504779	1.04516				0.735858	1.73809
	1.18405	0.504779				0.673617	1.16473
	1.12797	0.556219				1.08673	1.41421
	0.872801	0.257693				1.23114	1.86607
	0.638927	0.47755				1.10957	1.58008
circRNA_05621|Chr2:104882050_104908155	Sham	CCI			circRNA_02367|Chr12:9292180_9313769	Sham	CCI
	1.02073	0.262356				0.638374	2.11766
	0.632702	0.598572				1.561	0.987925
	0.907266	0.406013				1.17485	1.97585
	1.37516	0.619681				0.718208	1.73204
	0.567266	0.106734				0.667793	1.14669
	0.796694	0.473717				1.0699	1.40199
	1.54982	0.301891				1.09998	1.26354
	1.15037	0.633799				1.0699	1.56642
circRNA_04542|Chr17:84219927_84249246	Sham	CCI			circRNA_10237|Chr7:134659946_134667817	Sham	CCI
	0.883705	0.717792				2.23071	2.9231
	1.22403	0.190999				1.06253	4.78162
	0.366437	0.595279				2.54471	3.19873
	1.60396	0.346671				0.165798	4.55515
	1.38668	0.332549				0.849685	1.20999
	0.444926	0.245133				1.26138	1.56374
	0.79644	0.638004				1.1607	1.44894
	1.29382	0.624874				0.803851	2.12138
circRNA_01088|Chr1:255706980_255774681	Sham	CCI			circRNA_01360|Chr10:18218676_18238682	Sham	CCI
	1.01625	0.302133				1.25919	2.50099
	0.764854	0.974852				1.0811	1.16675
	1.07419	0.508125				1.08862	3.03669
	1.15129	0.612701				0.674785	1.13485
	0.978237	0.465953				1.06622	0.802459
	0.944915	0.585709				1.19127	1.55025
	1.21273	1.13152				1.51835	1.69643
	0.857528	0.706252				0.51853	2.50099
