# Supplementary material for: Identification of potential key circular RNAs related to cognitive impairment after chronic constriction injury of the sciatic nerve
Source: Front Neurosci. 2022 Aug 18;16:925300. doi: 10.3389/fnins.2022.925300 (PMC9433970; doi:10.3389/fnins.2022.925300)
Supplement: Supplementary file 1 [file Data_Sheet_1.ZIP › Raw data/Figure 4/circRNA-miRNA-mRNA.xlsx]

## Sheet: Sheet1
circRNA_09275|Chr6:76491315_76492176_-	rno-miR-329-5p	Ahrr
circRNA_09275|Chr6:76491315_76492176_-	rno-miR-329-5p	Trib1
circRNA_09275|Chr6:76491315_76492176_-	rno-miR-329-5p	Syt11
circRNA_09275|Chr6:76491315_76492176_-	rno-miR-329-5p	Pcgf6
circRNA_09275|Chr6:76491315_76492176_-	rno-miR-329-5p	Cma1
circRNA_09275|Chr6:76491315_76492176_-	rno-miR-329-5p	Pxn
circRNA_09275|Chr6:76491315_76492176_-	rno-miR-329-5p	Fkbp1a
circRNA_09275|Chr6:76491315_76492176_-	rno-miR-329-5p	Kcns3
circRNA_09275|Chr6:76491315_76492176_-	rno-miR-329-5p	Slc12a1
circRNA_09275|Chr6:76491315_76492176_-	rno-miR-329-5p	Fiz1
circRNA_09275|Chr6:76491315_76492176_-	rno-miR-329-5p	Sgcg
circRNA_09275|Chr6:76491315_76492176_-	rno-miR-329-5p	Tmco3
circRNA_09275|Chr6:76491315_76492176_-	rno-miR-329-5p	Prpf38a
circRNA_09275|Chr6:76491315_76492176_-	rno-miR-329-5p	Oxct1
circRNA_09275|Chr6:76491315_76492176_-	rno-miR-329-5p	Mtx2
circRNA_09275|Chr6:76491315_76492176_-	rno-miR-329-5p	Surf4
circRNA_09275|Chr6:76491315_76492176_-	rno-miR-329-5p	Usp3
circRNA_09275|Chr6:76491315_76492176_-	rno-miR-329-5p	Bnip1
circRNA_09275|Chr6:76491315_76492176_-	rno-miR-329-5p	Brox
circRNA_09275|Chr6:76491315_76492176_-	rno-miR-106b-5p	Arhgap12
circRNA_09275|Chr6:76491315_76492176_-	rno-miR-106b-5p	Usp3
circRNA_09275|Chr6:76491315_76492176_-	rno-miR-106b-5p	Laptm4a
circRNA_09275|Chr6:76491315_76492176_-	rno-miR-106b-5p	Scamp2
circRNA_09275|Chr6:76491315_76492176_-	rno-miR-106b-5p	Arid4b
circRNA_09275|Chr6:76491315_76492176_-	rno-miR-106b-5p	Nr4a3
circRNA_09275|Chr6:76491315_76492176_-	rno-miR-137-3p	Cyyr1
circRNA_09275|Chr6:76491315_76492176_-	rno-miR-137-3p	Raver2
circRNA_09275|Chr6:76491315_76492176_-	rno-miR-137-3p	Hmgn3
circRNA_09275|Chr6:76491315_76492176_-	rno-miR-137-3p	Sik1
circRNA_09275|Chr6:76491315_76492176_-	rno-miR-137-3p	Slc46a3
circRNA_09275|Chr6:76491315_76492176_-	rno-miR-137-3p	Neurod4
circRNA_09275|Chr6:76491315_76492176_-	rno-miR-137-3p	Akap2
circRNA_09275|Chr6:76491315_76492176_-	rno-miR-137-3p	Esrra
circRNA_09275|Chr6:76491315_76492176_-	rno-miR-137-3p	Ap3s1
circRNA_09275|Chr6:76491315_76492176_-	rno-miR-137-3p	Dmrt3
circRNA_09275|Chr6:76491315_76492176_-	rno-miR-137-3p	Tdrd7
circRNA_09275|Chr6:76491315_76492176_-	rno-miR-137-3p	Mettl9
circRNA_09275|Chr6:76491315_76492176_-	rno-miR-137-3p	Serp1
circRNA_09275|Chr6:76491315_76492176_-	rno-miR-137-3p	Nxt2
circRNA_09275|Chr6:76491315_76492176_-	rno-miR-137-3p	Mitf
circRNA_09275|Chr6:76491315_76492176_-	rno-miR-137-3p	Ppp4r2
circRNA_09275|Chr6:76491315_76492176_-	rno-miR-137-3p	Rftn1
circRNA_09275|Chr6:76491315_76492176_-	rno-miR-137-3p	Ubxn2a
circRNA_09275|Chr6:76491315_76492176_-	rno-miR-137-3p	Slc6a8
circRNA_09275|Chr6:76491315_76492176_-	rno-miR-137-3p	Ybx3
circRNA_09275|Chr6:76491315_76492176_-	rno-miR-137-3p	Lurap1l
circRNA_09275|Chr6:76491315_76492176_-	rno-miR-137-3p	Appl2
circRNA_09275|Chr6:76491315_76492176_-	rno-miR-137-3p	Unc79
circRNA_09275|Chr6:76491315_76492176_-	rno-miR-137-3p	Dmrt2
circRNA_09275|Chr6:76491315_76492176_-	rno-miR-137-3p	Zbtb21
circRNA_09275|Chr6:76491315_76492176_-	rno-miR-137-3p	Atpaf1
circRNA_09275|Chr6:76491315_76492176_-	rno-miR-137-3p	Inpp5a
circRNA_09275|Chr6:76491315_76492176_-	rno-miR-137-3p	Ift20
circRNA_09275|Chr6:76491315_76492176_-	rno-miR-137-3p	Ptpn5
circRNA_09275|Chr6:76491315_76492176_-	rno-miR-137-3p	Prr16
circRNA_09275|Chr6:76491315_76492176_-	rno-miR-137-3p	Pdlim3
circRNA_09275|Chr6:76491315_76492176_-	rno-miR-137-3p	Prdm1
circRNA_09275|Chr6:76491315_76492176_-	rno-miR-137-3p	Sgcg
circRNA_09275|Chr6:76491315_76492176_-	rno-miR-137-3p	Swt1
circRNA_09275|Chr6:76491315_76492176_-	rno-miR-137-3p	Ube2g1
circRNA_09275|Chr6:76491315_76492176_-	rno-miR-137-3p	Ctsf
circRNA_09275|Chr6:76491315_76492176_-	rno-miR-137-3p	Atat1
circRNA_09275|Chr6:76491315_76492176_-	rno-miR-137-3p	Slc35a4
circRNA_09275|Chr6:76491315_76492176_-	rno-miR-137-3p	Rwdd4
circRNA_09275|Chr6:76491315_76492176_-	rno-miR-137-3p	Lbx1
circRNA_09275|Chr6:76491315_76492176_-	rno-miR-137-3p	Whamm
circRNA_09275|Chr6:76491315_76492176_-	rno-miR-137-3p	Neurod1
circRNA_09275|Chr6:76491315_76492176_-	rno-miR-137-3p	Eif1
circRNA_09275|Chr6:76491315_76492176_-	rno-miR-137-3p	Zc3h3
circRNA_09275|Chr6:76491315_76492176_-	rno-miR-137-3p	Sash3
circRNA_09275|Chr6:76491315_76492176_-	rno-miR-93-5p	Epha4
circRNA_09275|Chr6:76491315_76492176_-	rno-miR-93-5p	Cmtr2
circRNA_09275|Chr6:76491315_76492176_-	rno-miR-93-5p	Rgma
circRNA_09275|Chr6:76491315_76492176_-	rno-miR-93-5p	Vsx1
circRNA_09275|Chr6:76491315_76492176_-	rno-miR-6321	Arhgef7
circRNA_09275|Chr6:76491315_76492176_-	rno-miR-6321	Gmfb
circRNA_09275|Chr6:76491315_76492176_-	rno-miR-6321	Mylip
circRNA_09275|Chr6:76491315_76492176_-	rno-miR-6321	Usp24
circRNA_09275|Chr6:76491315_76492176_-	rno-miR-6321	Ddx28
circRNA_09275|Chr6:76491315_76492176_-	rno-miR-6321	Cnot7
circRNA_09275|Chr6:76491315_76492176_-	rno-miR-6321	Chga
circRNA_09275|Chr6:76491315_76492176_-	rno-miR-6321	Gtf2h1
circRNA_09275|Chr6:76491315_76492176_-	rno-miR-6321	Yipf5
circRNA_10977|Chr8:126307382_126317853_-	rno-miR-145-5p	Fscn1
circRNA_10977|Chr8:126307382_126317853_-	rno-miR-145-5p	Abhd17c
circRNA_10977|Chr8:126307382_126317853_-	rno-miR-145-5p	Kcna4
circRNA_10977|Chr8:126307382_126317853_-	rno-miR-145-5p	Add3
circRNA_10977|Chr8:126307382_126317853_-	rno-miR-145-5p	Mdfic
circRNA_10977|Chr8:126307382_126317853_-	rno-miR-145-5p	Ctnnd1
circRNA_10977|Chr8:126307382_126317853_-	rno-miR-145-5p	Abhd17b
circRNA_10977|Chr8:126307382_126317853_-	rno-miR-145-5p	Cbfb
circRNA_10977|Chr8:126307382_126317853_-	rno-miR-145-5p	Ythdf2
circRNA_10977|Chr8:126307382_126317853_-	rno-miR-145-5p	H2afx
circRNA_10977|Chr8:126307382_126317853_-	rno-miR-145-5p	Dusp6
circRNA_10977|Chr8:126307382_126317853_-	rno-miR-145-5p	Spop
circRNA_10977|Chr8:126307382_126317853_-	rno-miR-145-5p	Actg1
circRNA_10977|Chr8:126307382_126317853_-	rno-miR-145-5p	Rtkn
circRNA_10977|Chr8:126307382_126317853_-	rno-miR-145-5p	Ctnnbip1
circRNA_10977|Chr8:126307382_126317853_-	rno-miR-145-5p	Gabarapl2
circRNA_10977|Chr8:126307382_126317853_-	rno-miR-145-5p	Abracl
circRNA_10977|Chr8:126307382_126317853_-	rno-miR-666-3p	Fzd6
circRNA_10977|Chr8:126307382_126317853_-	rno-miR-666-3p	Pwp1
circRNA_10977|Chr8:126307382_126317853_-	rno-miR-666-3p	Sema5a
circRNA_10977|Chr8:126307382_126317853_-	rno-miR-666-3p	Tmem50a
circRNA_10977|Chr8:126307382_126317853_-	rno-miR-666-3p	Myh7b
circRNA_10977|Chr8:126307382_126317853_-	rno-miR-666-3p	Mllt1
circRNA_10977|Chr8:126307382_126317853_-	rno-miR-666-3p	Fam83d
circRNA_10977|Chr8:126307382_126317853_-	rno-miR-666-3p	Prpf4b
circRNA_10977|Chr8:126307382_126317853_-	rno-miR-666-3p	Pom121l2
circRNA_10977|Chr8:126307382_126317853_-	rno-miR-666-3p	Dclre1a
circRNA_10977|Chr8:126307382_126317853_-	rno-miR-666-3p	Zfand6
circRNA_10977|Chr8:126307382_126317853_-	rno-miR-666-3p	Nxpe3
circRNA_10977|Chr8:126307382_126317853_-	rno-miR-3557-5p	Eef1a1
circRNA_10977|Chr8:126307382_126317853_-	rno-miR-3557-5p	Spag9
circRNA_10977|Chr8:126307382_126317853_-	rno-miR-3557-5p	Rbp7
circRNA_10977|Chr8:126307382_126317853_-	rno-miR-486	Srsf3
circRNA_10977|Chr8:126307382_126317853_-	rno-miR-486	Abhd17b
circRNA_10977|Chr8:126307382_126317853_-	rno-miR-486	Tob1
circRNA_02367|Chr12:9292180_9313769_-	rno-miR-320-3p	Pbx3
circRNA_02367|Chr12:9292180_9313769_-	rno-miR-320-3p	Ywhah
circRNA_02367|Chr12:9292180_9313769_-	rno-miR-320-3p	Cops2
circRNA_02367|Chr12:9292180_9313769_-	rno-miR-320-3p	Stat4
circRNA_02367|Chr12:9292180_9313769_-	rno-miR-320-3p	Rcn2
circRNA_02367|Chr12:9292180_9313769_-	rno-miR-320-3p	Ap3m1
circRNA_02367|Chr12:9292180_9313769_-	rno-miR-320-3p	Kcns3
circRNA_02367|Chr12:9292180_9313769_-	rno-miR-880-3p	Atrn
circRNA_02367|Chr12:9292180_9313769_-	rno-miR-880-3p	Rnf139
circRNA_02367|Chr12:9292180_9313769_-	rno-miR-880-3p	C1qtnf3
circRNA_02367|Chr12:9292180_9313769_-	rno-miR-880-3p	Mab21l1
circRNA_02367|Chr12:9292180_9313769_-	rno-miR-880-3p	Rnf20
circRNA_02367|Chr12:9292180_9313769_-	rno-miR-880-3p	2022-03-01
circRNA_02367|Chr12:9292180_9313769_-	rno-miR-880-3p	Adck1
circRNA_02367|Chr12:9292180_9313769_-	rno-miR-880-3p	Ntng1
circRNA_02367|Chr12:9292180_9313769_-	rno-miR-125a-3p	Atcay
circRNA_02367|Chr12:9292180_9313769_-	rno-miR-125a-3p	Mab21l2
circRNA_02367|Chr12:9292180_9313769_-	rno-miR-125a-3p	Tmem114
circRNA_02367|Chr12:9292180_9313769_-	rno-miR-125a-3p	Dkk2
circRNA_02367|Chr12:9292180_9313769_-	rno-miR-125a-3p	Inhbc
circRNA_02367|Chr12:9292180_9313769_-	rno-miR-125a-3p	Prkag3
circRNA_02367|Chr12:9292180_9313769_-	rno-miR-125a-3p	Ogn
circRNA_02367|Chr12:9292180_9313769_-	rno-miR-125a-3p	Nsg2
circRNA_02367|Chr12:9292180_9313769_-	rno-miR-125a-3p	Satl1
circRNA_02367|Chr12:9292180_9313769_-	rno-miR-125a-3p	Nop58
circRNA_02367|Chr12:9292180_9313769_-	rno-miR-125a-3p	Kng1
circRNA_02367|Chr12:9292180_9313769_-	rno-miR-125a-3p	Acpp
circRNA_02367|Chr12:9292180_9313769_-	rno-miR-298-3p	Med23
circRNA_02367|Chr12:9292180_9313769_-	rno-miR-298-3p	Fam19a4
circRNA_02367|Chr12:9292180_9313769_-	rno-miR-298-3p	Nxt2
circRNA_02367|Chr12:9292180_9313769_-	rno-miR-138-5p	Hspa4l
circRNA_02367|Chr12:9292180_9313769_-	rno-miR-138-5p	Foxc1
circRNA_02367|Chr12:9292180_9313769_-	rno-miR-138-5p	Thrb
circRNA_02367|Chr12:9292180_9313769_-	rno-miR-138-5p	Nppc
circRNA_02367|Chr12:9292180_9313769_-	rno-miR-138-5p	Vezf1
circRNA_02367|Chr12:9292180_9313769_-	rno-miR-138-5p	Rcan2
circRNA_02367|Chr12:9292180_9313769_-	rno-miR-138-5p	Clvs1
circRNA_02367|Chr12:9292180_9313769_-	rno-miR-138-5p	Lypla1
circRNA_02367|Chr12:9292180_9313769_-	rno-miR-138-5p	Dek
circRNA_02367|Chr12:9292180_9313769_-	rno-miR-138-5p	Psd
circRNA_02367|Chr12:9292180_9313769_-	rno-miR-138-5p	Fem1c
circRNA_02367|Chr12:9292180_9313769_-	rno-miR-138-5p	Ankrd54
circRNA_02367|Chr12:9292180_9313769_-	rno-miR-138-5p	Tmtc4
circRNA_02367|Chr12:9292180_9313769_-	rno-miR-138-5p	Cnot8
circRNA_02367|Chr12:9292180_9313769_-	rno-miR-138-5p	Nsmf
circRNA_02367|Chr12:9292180_9313769_-	rno-miR-138-5p	Stk4
circRNA_02367|Chr12:9292180_9313769_-	rno-miR-138-5p	Rara
circRNA_02367|Chr12:9292180_9313769_-	rno-miR-138-5p	Neurod1
circRNA_02367|Chr12:9292180_9313769_-	rno-miR-138-5p	Usp47
circRNA_02367|Chr12:9292180_9313769_-	rno-miR-138-5p	Nnat
circRNA_02367|Chr12:9292180_9313769_-	rno-miR-138-5p	Pdik1l
circRNA_02367|Chr12:9292180_9313769_-	rno-miR-138-5p	Ppard
circRNA_02367|Chr12:9292180_9313769_-	rno-miR-138-5p	Celf5
circRNA_02367|Chr12:9292180_9313769_-	rno-miR-138-5p	Psmf1
circRNA_02367|Chr12:9292180_9313769_-	rno-miR-138-5p	Rock2
circRNA_02367|Chr12:9292180_9313769_-	rno-miR-138-5p	Fermt2
circRNA_02367|Chr12:9292180_9313769_-	rno-miR-138-5p	Mgat5b
circRNA_02367|Chr12:9292180_9313769_-	rno-miR-138-5p	Arhgef3
circRNA_02367|Chr12:9292180_9313769_-	rno-miR-138-5p	Jmjd8
circRNA_02367|Chr12:9292180_9313769_-	rno-miR-138-5p	Sertad4
circRNA_02367|Chr12:9292180_9313769_-	rno-miR-138-5p	Ezh2
circRNA_02367|Chr12:9292180_9313769_-	rno-miR-138-5p	Ptk2
circRNA_02367|Chr12:9292180_9313769_-	rno-miR-138-5p	Eri1
circRNA_02367|Chr12:9292180_9313769_-	rno-miR-138-5p	Ypel4
circRNA_02367|Chr12:9292180_9313769_-	rno-miR-138-5p	Dcun1d4
circRNA_02367|Chr12:9292180_9313769_-	rno-miR-138-5p	Sin3a
circRNA_02367|Chr12:9292180_9313769_-	rno-miR-138-5p	Baz1b
circRNA_02367|Chr12:9292180_9313769_-	rno-miR-138-5p	Slc35f1
circRNA_02367|Chr12:9292180_9313769_-	rno-miR-138-5p	Dvl2
circRNA_10237|Chr7:134659946_134667817_+	rno-miR-876	Efhc2
circRNA_10237|Chr7:134659946_134667817_+	rno-miR-93-3p	Wdr26
circRNA_10237|Chr7:134659946_134667817_+	rno-miR-93-3p	Pllp
circRNA_10237|Chr7:134659946_134667817_+	rno-miR-93-3p	Prrt3
circRNA_10237|Chr7:134659946_134667817_+	rno-miR-93-3p	Brk1
circRNA_10237|Chr7:134659946_134667817_+	rno-miR-93-3p	B4galt4
circRNA_10237|Chr7:134659946_134667817_+	rno-miR-93-3p	Zcchc17
circRNA_10237|Chr7:134659946_134667817_+	rno-miR-93-3p	Ccr5
circRNA_10237|Chr7:134659946_134667817_+	rno-miR-93-3p	Zpbp
circRNA_10237|Chr7:134659946_134667817_+	rno-miR-93-3p	Aco1
circRNA_10237|Chr7:134659946_134667817_+	rno-miR-127-3p	Kif3b
circRNA_10237|Chr7:134659946_134667817_+	rno-miR-370-3p	Ccnj
circRNA_10237|Chr7:134659946_134667817_+	rno-miR-370-3p	Myf6
circRNA_10237|Chr7:134659946_134667817_+	rno-miR-370-3p	Sptssb
circRNA_10237|Chr7:134659946_134667817_+	rno-miR-370-3p	Edn2
circRNA_10237|Chr7:134659946_134667817_+	rno-miR-370-3p	Gemin8
circRNA_10237|Chr7:134659946_134667817_+	rno-miR-370-3p	Tmem43
circRNA_10237|Chr7:134659946_134667817_+	rno-miR-23a-5p	Ppef1
circRNA_10237|Chr7:134659946_134667817_+	rno-miR-23a-5p	Spryd7
circRNA_10237|Chr7:134659946_134667817_+	rno-miR-23a-5p	Tmem140
circRNA_10237|Chr7:134659946_134667817_+	rno-miR-23a-5p	Adat1
circRNA_10237|Chr7:134659946_134667817_+	rno-miR-23a-5p	Dph1
circRNA_10237|Chr7:134659946_134667817_+	rno-miR-23a-5p	Fstl1
circRNA_01360|Chr10:18218676_18238682_-	rno-miR-452-5p	Anks1b
circRNA_01360|Chr10:18218676_18238682_-	rno-miR-452-5p	Add3
circRNA_01360|Chr10:18218676_18238682_-	rno-miR-452-5p	Sf3b1
circRNA_01360|Chr10:18218676_18238682_-	rno-miR-3573-5p	Ambra1
circRNA_01360|Chr10:18218676_18238682_-	rno-miR-3573-5p	Bap1
circRNA_01360|Chr10:18218676_18238682_-	rno-miR-3573-5p	Snph
circRNA_01360|Chr10:18218676_18238682_-	rno-miR-301b-3p	Pik3cb
circRNA_01360|Chr10:18218676_18238682_-	rno-miR-301b-3p	St18
circRNA_01360|Chr10:18218676_18238682_-	rno-miR-301b-3p	Vps37a
circRNA_01360|Chr10:18218676_18238682_-	rno-miR-301b-3p	Fmr1
circRNA_01360|Chr10:18218676_18238682_-	rno-miR-301b-3p	Mybl1
circRNA_01360|Chr10:18218676_18238682_-	rno-miR-301b-3p	Neurog1
circRNA_01360|Chr10:18218676_18238682_-	rno-miR-301b-3p	Cpeb1
circRNA_01360|Chr10:18218676_18238682_-	rno-miR-301b-3p	Tmem159
circRNA_01360|Chr10:18218676_18238682_-	rno-miR-301b-3p	Fbxo48
circRNA_01360|Chr10:18218676_18238682_-	rno-miR-301b-3p	Zbtb4
circRNA_01360|Chr10:18218676_18238682_-	rno-miR-301b-3p	Hprt1
circRNA_01360|Chr10:18218676_18238682_-	rno-miR-301b-3p	Enpp5
circRNA_01360|Chr10:18218676_18238682_-	rno-miR-301b-3p	Chst1
circRNA_01360|Chr10:18218676_18238682_-	rno-miR-301b-3p	Ubl3
circRNA_01360|Chr10:18218676_18238682_-	rno-miR-301b-3p	Kdm2a
circRNA_01360|Chr10:18218676_18238682_-	rno-miR-301b-3p	Eda
circRNA_01360|Chr10:18218676_18238682_-	rno-miR-301b-3p	Dsel
circRNA_01360|Chr10:18218676_18238682_-	rno-miR-301b-3p	Fibin
circRNA_01360|Chr10:18218676_18238682_-	rno-miR-301b-3p	Impdh1
circRNA_01360|Chr10:18218676_18238682_-	rno-miR-301b-3p	Ulk2
circRNA_01360|Chr10:18218676_18238682_-	rno-miR-301b-3p	Laptm4a
circRNA_01360|Chr10:18218676_18238682_-	rno-miR-301b-3p	Cdk19
circRNA_01360|Chr10:18218676_18238682_-	rno-miR-301b-3p	Mid1ip1
circRNA_01360|Chr10:18218676_18238682_-	rno-miR-301b-3p	Rap2c
circRNA_01360|Chr10:18218676_18238682_-	rno-miR-301b-3p	Smarcd2
circRNA_01360|Chr10:18218676_18238682_-	rno-miR-301b-3p	Ccdc126
circRNA_01360|Chr10:18218676_18238682_-	rno-miR-301b-3p	Sphk2
circRNA_01360|Chr10:18218676_18238682_-	rno-miR-301b-3p	Ddx6
circRNA_01360|Chr10:18218676_18238682_-	rno-miR-301b-3p	Tbc1d8
circRNA_01360|Chr10:18218676_18238682_-	rno-miR-301b-3p	Wnt2b
circRNA_01360|Chr10:18218676_18238682_-	rno-miR-301b-3p	Mtmr10
circRNA_01360|Chr10:18218676_18238682_-	rno-miR-301b-3p	Arhgap1
circRNA_01360|Chr10:18218676_18238682_-	rno-miR-301b-3p	Rai2
circRNA_01360|Chr10:18218676_18238682_-	rno-miR-301b-3p	Irf1
circRNA_01360|Chr10:18218676_18238682_-	rno-miR-301b-3p	Kcna4
circRNA_01360|Chr10:18218676_18238682_-	rno-miR-301b-3p	Wdr20
circRNA_01360|Chr10:18218676_18238682_-	rno-miR-301b-3p	Slc44a1
circRNA_01360|Chr10:18218676_18238682_-	rno-miR-301b-3p	Ldlrad4
circRNA_01360|Chr10:18218676_18238682_-	rno-miR-301b-3p	Btg1
circRNA_01360|Chr10:18218676_18238682_-	rno-miR-301b-3p	Hs3st5
circRNA_01360|Chr10:18218676_18238682_-	rno-miR-301b-3p	Mmgt1
circRNA_01360|Chr10:18218676_18238682_-	rno-miR-301b-3p	Cd69
circRNA_01360|Chr10:18218676_18238682_-	rno-miR-301b-3p	Pparg
circRNA_01360|Chr10:18218676_18238682_-	rno-miR-301b-3p	Ptp4a1
circRNA_01360|Chr10:18218676_18238682_-	rno-miR-301b-3p	Stim2
circRNA_01360|Chr10:18218676_18238682_-	rno-miR-106b-3p	Rab2b
circRNA_01360|Chr10:18218676_18238682_-	rno-miR-106b-3p	Gpx8
circRNA_09619|Chr6:136059672_136091144_+	rno-miR-141-5p	Ypel5
circRNA_09619|Chr6:136059672_136091144_+	rno-miR-141-5p	Fahd1
circRNA_09619|Chr6:136059672_136091144_+	rno-miR-205	Chn1
circRNA_09619|Chr6:136059672_136091144_+	rno-miR-205	Mgrn1
circRNA_09619|Chr6:136059672_136091144_+	rno-miR-205	Lrp1
circRNA_09619|Chr6:136059672_136091144_+	rno-miR-205	Cldn11
circRNA_09619|Chr6:136059672_136091144_+	rno-miR-205	Gxylt1
circRNA_09619|Chr6:136059672_136091144_+	rno-miR-205	Bicc1
circRNA_09619|Chr6:136059672_136091144_+	rno-miR-205	Cltc
circRNA_09619|Chr6:136059672_136091144_+	rno-miR-205	Ppp1r15b
circRNA_09619|Chr6:136059672_136091144_+	rno-miR-205	Mtfr1l
circRNA_09619|Chr6:136059672_136091144_+	rno-miR-205	2022-09-04
circRNA_09619|Chr6:136059672_136091144_+	rno-miR-205	Slc35a1
circRNA_09619|Chr6:136059672_136091144_+	rno-miR-205	Ssbp3
circRNA_09619|Chr6:136059672_136091144_+	rno-miR-205	Acsl1
circRNA_09619|Chr6:136059672_136091144_+	rno-miR-3551-5p	Gabarapl1
circRNA_09619|Chr6:136059672_136091144_+	rno-miR-3551-5p	Stat1
circRNA_09619|Chr6:136059672_136091144_+	rno-miR-3551-5p	Colec12
circRNA_09619|Chr6:136059672_136091144_+	rno-miR-3551-5p	Dcaf10
circRNA_02292|Chr11:87902732_87908586_+	rno-miR-3594-5p	Sez6
circRNA_02292|Chr11:87902732_87908586_+	rno-miR-3594-5p	Notch2
circRNA_02292|Chr11:87902732_87908586_+	rno-miR-3594-5p	Lbx2
circRNA_02292|Chr11:87902732_87908586_+	rno-miR-3594-5p	Nras
circRNA_02292|Chr11:87902732_87908586_+	rno-miR-3594-5p	Grb10
circRNA_02292|Chr11:87902732_87908586_+	rno-miR-3594-5p	B3galt5
circRNA_02292|Chr11:87902732_87908586_+	rno-miR-3594-5p	Usp42
circRNA_02292|Chr11:87902732_87908586_+	rno-miR-3594-5p	Abca2
circRNA_02292|Chr11:87902732_87908586_+	rno-miR-3594-5p	Vamp1
circRNA_02292|Chr11:87902732_87908586_+	rno-miR-3594-5p	Asb11
circRNA_02292|Chr11:87902732_87908586_+	rno-miR-3594-5p	Idh3a
circRNA_02292|Chr11:87902732_87908586_+	rno-miR-3594-5p	Fen1
circRNA_02292|Chr11:87902732_87908586_+	rno-miR-3594-5p	Ttpal
circRNA_02292|Chr11:87902732_87908586_+	rno-miR-3594-5p	Zdhhc5
circRNA_02292|Chr11:87902732_87908586_+	rno-miR-3594-5p	Crtam
circRNA_02292|Chr11:87902732_87908586_+	rno-miR-3594-5p	Ampd2
circRNA_02292|Chr11:87902732_87908586_+	rno-miR-3594-5p	Cdip1
circRNA_02292|Chr11:87902732_87908586_+	rno-miR-3594-5p	Dph1
circRNA_02292|Chr11:87902732_87908586_+	rno-miR-3594-5p	Sp2
circRNA_02292|Chr11:87902732_87908586_+	rno-miR-3594-5p	Pik3r5
circRNA_02292|Chr11:87902732_87908586_+	rno-miR-3594-5p	Mat1a
circRNA_02292|Chr11:87902732_87908586_+	rno-miR-3594-5p	Chchd4
circRNA_02292|Chr11:87902732_87908586_+	rno-miR-3594-5p	Smarcd2
circRNA_02292|Chr11:87902732_87908586_+	rno-miR-6321	Arhgef7
circRNA_02292|Chr11:87902732_87908586_+	rno-miR-6321	Gmfb
circRNA_02292|Chr11:87902732_87908586_+	rno-miR-6321	Mylip
circRNA_02292|Chr11:87902732_87908586_+	rno-miR-6321	Usp24
circRNA_02292|Chr11:87902732_87908586_+	rno-miR-6321	Ddx28
circRNA_02292|Chr11:87902732_87908586_+	rno-miR-6321	Cnot7
circRNA_02292|Chr11:87902732_87908586_+	rno-miR-6321	Chga
circRNA_02292|Chr11:87902732_87908586_+	rno-miR-6321	Gtf2h1
circRNA_02292|Chr11:87902732_87908586_+	rno-miR-6321	Yipf5
circRNA_02292|Chr11:87902732_87908586_+	rno-miR-149-5p	Rsbn1l
circRNA_02292|Chr11:87902732_87908586_+	rno-miR-149-5p	Amotl2
circRNA_02292|Chr11:87902732_87908586_+	rno-miR-149-5p	Faslg
circRNA_02292|Chr11:87902732_87908586_+	rno-miR-149-5p	Srf
circRNA_02292|Chr11:87902732_87908586_+	rno-miR-149-5p	Rap1a
circRNA_02292|Chr11:87902732_87908586_+	rno-miR-149-5p	Cct3
circRNA_02292|Chr11:87902732_87908586_+	rno-miR-149-5p	Wrb
circRNA_02292|Chr11:87902732_87908586_+	rno-miR-17-2-3p	Cbll1
circRNA_02292|Chr11:87902732_87908586_+	rno-miR-17-2-3p	Foxj3
circRNA_02292|Chr11:87902732_87908586_+	rno-miR-17-2-3p	Fam192a
circRNA_02292|Chr11:87902732_87908586_+	rno-miR-17-2-3p	Vps13a
circRNA_02292|Chr11:87902732_87908586_+	rno-miR-17-2-3p	Wdr1
circRNA_02292|Chr11:87902732_87908586_+	rno-miR-17-2-3p	Depdc1b
circRNA_05621|Chr2:104882050_104908155_+	rno-miR-30e-3p	Magt1
circRNA_05621|Chr2:104882050_104908155_+	rno-miR-330-3p	2022-09-12
circRNA_05621|Chr2:104882050_104908155_+	rno-miR-30a-3p	Acyp2
circRNA_05621|Chr2:104882050_104908155_+	rno-miR-30a-3p	Rep15
circRNA_05621|Chr2:104882050_104908155_+	rno-miR-30a-3p	Emc4
circRNA_05621|Chr2:104882050_104908155_+	rno-miR-30a-3p	Ell3
circRNA_05621|Chr2:104882050_104908155_+	rno-miR-30a-3p	Thoc2
circRNA_05621|Chr2:104882050_104908155_+	rno-miR-185-3p	Mlx
circRNA_05621|Chr2:104882050_104908155_+	rno-miR-185-3p	Ets1
circRNA_05621|Chr2:104882050_104908155_+	rno-miR-185-3p	Rap2c
circRNA_05621|Chr2:104882050_104908155_+	rno-miR-185-3p	Pabpn1
circRNA_05621|Chr2:104882050_104908155_+	rno-miR-185-3p	Grem1
circRNA_05621|Chr2:104882050_104908155_+	rno-miR-185-3p	Gsk3b
circRNA_05621|Chr2:104882050_104908155_+	rno-miR-185-3p	Kdm4c
circRNA_05621|Chr2:104882050_104908155_+	rno-miR-185-3p	Tmem183a
circRNA_05621|Chr2:104882050_104908155_+	rno-miR-185-3p	Runx1t1
circRNA_05621|Chr2:104882050_104908155_+	rno-miR-185-3p	Slc6a1
circRNA_05621|Chr2:104882050_104908155_+	rno-miR-185-3p	Ufm1
circRNA_05621|Chr2:104882050_104908155_+	rno-miR-185-3p	Syt17
circRNA_05621|Chr2:104882050_104908155_+	rno-miR-185-3p	Rbfox2
circRNA_05621|Chr2:104882050_104908155_+	rno-miR-185-3p	Cxxc4
circRNA_05621|Chr2:104882050_104908155_+	rno-miR-185-3p	Ndrg2
circRNA_05621|Chr2:104882050_104908155_+	rno-miR-185-3p	Plod2
circRNA_01088|Chr1:255706980_255774681_-	rno-miR-130a-3p	Fmr1
circRNA_01088|Chr1:255706980_255774681_-	rno-miR-130a-3p	Mybl1
circRNA_01088|Chr1:255706980_255774681_-	rno-miR-130a-3p	Neurog1
circRNA_01088|Chr1:255706980_255774681_-	rno-miR-130a-3p	Hprt1
circRNA_01088|Chr1:255706980_255774681_-	rno-miR-130a-3p	Cpeb1
circRNA_01088|Chr1:255706980_255774681_-	rno-miR-130a-3p	Tmem159
circRNA_01088|Chr1:255706980_255774681_-	rno-miR-130a-3p	Fbxo48
circRNA_01088|Chr1:255706980_255774681_-	rno-miR-130a-3p	Enpp5
circRNA_01088|Chr1:255706980_255774681_-	rno-miR-130a-3p	Chst1
circRNA_01088|Chr1:255706980_255774681_-	rno-miR-130a-3p	Kdm2a
circRNA_01088|Chr1:255706980_255774681_-	rno-miR-130a-3p	Laptm4a
circRNA_01088|Chr1:255706980_255774681_-	rno-miR-130a-3p	Fibin
circRNA_01088|Chr1:255706980_255774681_-	rno-miR-130a-3p	Mid1ip1
circRNA_01088|Chr1:255706980_255774681_-	rno-miR-130a-3p	Mmgt1
circRNA_01088|Chr1:255706980_255774681_-	rno-miR-130a-3p	Rap2c
circRNA_01088|Chr1:255706980_255774681_-	rno-miR-130a-3p	Smarcd2
circRNA_01088|Chr1:255706980_255774681_-	rno-miR-130a-3p	Sphk2
circRNA_01088|Chr1:255706980_255774681_-	rno-miR-130a-3p	Arhgap1
circRNA_01088|Chr1:255706980_255774681_-	rno-miR-130a-3p	Tbc1d8
circRNA_01088|Chr1:255706980_255774681_-	rno-miR-130a-3p	Mtmr10
circRNA_01088|Chr1:255706980_255774681_-	rno-miR-130a-3p	Slc44a1
circRNA_01088|Chr1:255706980_255774681_-	rno-miR-130a-3p	Rai2
circRNA_01088|Chr1:255706980_255774681_-	rno-miR-130a-3p	Kcna4
circRNA_01088|Chr1:255706980_255774681_-	rno-miR-130a-3p	Ldlrad4
circRNA_01088|Chr1:255706980_255774681_-	rno-miR-130a-3p	Btg1
circRNA_01088|Chr1:255706980_255774681_-	rno-miR-130a-3p	Hs3st5
circRNA_01088|Chr1:255706980_255774681_-	rno-miR-130a-3p	Pparg
circRNA_01088|Chr1:255706980_255774681_-	rno-miR-130a-3p	Stim2
circRNA_01088|Chr1:255706980_255774681_-	rno-miR-15a-3p	Trafd1
circRNA_01088|Chr1:255706980_255774681_-	rno-miR-15a-3p	Adss
circRNA_01088|Chr1:255706980_255774681_-	rno-miR-15a-3p	Srgn
circRNA_01088|Chr1:255706980_255774681_-	rno-miR-15a-3p	Ccdc92
circRNA_01088|Chr1:255706980_255774681_-	rno-miR-15a-3p	Camk1d
circRNA_01088|Chr1:255706980_255774681_-	rno-miR-15a-3p	Rap2c
circRNA_01088|Chr1:255706980_255774681_-	rno-miR-15a-3p	Lnx1
circRNA_01088|Chr1:255706980_255774681_-	rno-miR-3588	Cyb5r4
circRNA_01088|Chr1:255706980_255774681_-	rno-miR-3588	Mastl
circRNA_01088|Chr1:255706980_255774681_-	rno-miR-3588	Dlx1
circRNA_01088|Chr1:255706980_255774681_-	rno-miR-3588	Kdelc1
circRNA_01088|Chr1:255706980_255774681_-	rno-miR-3588	Tmem182
circRNA_01088|Chr1:255706980_255774681_-	rno-miR-3588	Alkbh7
circRNA_01088|Chr1:255706980_255774681_-	rno-miR-433-3p	Mapk8
circRNA_01088|Chr1:255706980_255774681_-	rno-miR-433-3p	Tbc1d19
circRNA_01088|Chr1:255706980_255774681_-	rno-miR-433-3p	Stam
circRNA_01088|Chr1:255706980_255774681_-	rno-miR-433-3p	Cycs
circRNA_01088|Chr1:255706980_255774681_-	rno-miR-433-3p	B4galt3
circRNA_01088|Chr1:255706980_255774681_-	rno-miR-5132-5p	Degs2
circRNA_01088|Chr1:255706980_255774681_-	rno-miR-5132-6p	Sorcs2
circRNA_01088|Chr1:255706980_255774681_-	rno-miR-5132-7p	Tac4
circRNA_01088|Chr1:255706980_255774681_-	rno-miR-5132-8p	Fgd1
circRNA_01088|Chr1:255706980_255774681_-	rno-miR-5132-9p	Prkca
circRNA_01088|Chr1:255706980_255774681_-	rno-miR-5132-10p	Pitpnm2
circRNA_01088|Chr1:255706980_255774681_-	rno-miR-5132-11p	Dab2ip
circRNA_01088|Chr1:255706980_255774681_-	rno-miR-5132-12p	Ppp1r10
circRNA_01088|Chr1:255706980_255774681_-	rno-miR-5132-13p	Gfpt2
circRNA_01088|Chr1:255706980_255774681_-	rno-miR-5132-14p	Snx1
circRNA_01088|Chr1:255706980_255774681_-	rno-miR-5132-15p	Hrh3
circRNA_01088|Chr1:255706980_255774681_-	rno-miR-5132-16p	Camta2
circRNA_01088|Chr1:255706980_255774681_-	rno-miR-5132-17p	Ccdc97
circRNA_01088|Chr1:255706980_255774681_-	rno-miR-5132-18p	Stac2
circRNA_01088|Chr1:255706980_255774681_-	rno-miR-5132-19p	Cmtm3
circRNA_01088|Chr1:255706980_255774681_-	rno-miR-5132-20p	Abce1
circRNA_01088|Chr1:255706980_255774681_-	rno-miR-5132-21p	Sumf1
