# Supplementary material for: Identification of potential key circular RNAs related to cognitive impairment after chronic constriction injury of the sciatic nerve
Source: Front Neurosci. 2022 Aug 18;16:925300. doi: 10.3389/fnins.2022.925300 (PMC9433970; doi:10.3389/fnins.2022.925300)
Supplement: Supplementary file 1 [file Data_Sheet_1.ZIP › Raw data/Figure 5/A. Relative expression of IL6, IL1a┬, TNFa┴.xlsx]

## Sheet: Sheet1
IL-6			IL-1β			TNF-α
Sham	CCI		Sham	CCI		Sham	CCI
0.867243	1.58486		1.73064	2.93081		0.699408	2.26411
0.967569	1.2831		0.674225	2.8705		0.642268	2.30096
1.16519	1.32669		0.59514	1.74267		1.65832	1.97478
1.17712	1.67628		1.72493	2.36939		1.31264	1.60489
0.776609	1.61918		0.373894	2.15826		0.504341	1.35893
1.04627	1.87288		0.901178	1.29212		1.18302	0.941134
