# Supplementary material for: Identification of potential key circular RNAs related to cognitive impairment after chronic constriction injury of the sciatic nerve
Source: Front Neurosci. 2022 Aug 18;16:925300. doi: 10.3389/fnins.2022.925300 (PMC9433970; doi:10.3389/fnins.2022.925300)
Supplement: Supplementary file 1 [file Data_Sheet_1.ZIP › Raw data/Figure 5/B. Protein level of IL6, IL1a┬, TNFa┴.xlsx]

## Sheet: Sheet1
IL-6			IL-1β			TNF-α
Sham	CCI		Sham	CCI		Sham	CCI
368.304	661.318		12.276	23.1206		31.0684	50.2662
247.714	712.231		7.04352	32.9784		47.5582	41.1649
149.017	665.027		5.0087	14.8925		21.6788	53.6196
523.484	437.857		21.1285	13.105		41.4552	31.3122
287.873	916.091		16.7432	35.5352		33.0257	72.5703
200.448	1045.86		4.34525	41.9308		22.7236	59.2878
