# Supplementary material for: Identification of potential key circular RNAs related to cognitive impairment after chronic constriction injury of the sciatic nerve
Source: Front Neurosci. 2022 Aug 18;16:925300. doi: 10.3389/fnins.2022.925300 (PMC9433970; doi:10.3389/fnins.2022.925300)
Supplement: Supplementary file 1 [file Data_Sheet_1.ZIP › Raw data/Figure 6/B. Quantity of Bax.xlsx]

## Sheet: Sheet1
Bax
Sham	CCI
0.75722	2.25252
1.10446	1.46414
1.10652	1.76981
0.828963	1.08232
0.939857	1.00644
0.876419	1.19292
