# Supplementary material for: Identification of potential key circular RNAs related to cognitive impairment after chronic constriction injury of the sciatic nerve
Source: Front Neurosci. 2022 Aug 18;16:925300. doi: 10.3389/fnins.2022.925300 (PMC9433970; doi:10.3389/fnins.2022.925300)
Supplement: Supplementary file 1 [file Data_Sheet_1.ZIP › Raw data/Figure 6/C. Quantity of Bcl2.xlsx]

## Sheet: Sheet1
Bcl2
Sham	CCI
1.11907	0.533754
0.787426	0.435459
1.23016	0.332996
1.02643	0.681959
1.1426	1.15026
1.56108	0.79745
