# Supplementary material for: Identification of potential key circular RNAs related to cognitive impairment after chronic constriction injury of the sciatic nerve
Source: Front Neurosci. 2022 Aug 18;16:925300. doi: 10.3389/fnins.2022.925300 (PMC9433970; doi:10.3389/fnins.2022.925300)
Supplement: Supplementary file 1 [file Data_Sheet_1.ZIP › Raw data/Figure 6/D. Ratio of Bcl2 to Bax.xlsx]

## Sheet: Sheet1
Sham	CCI
1.19613	0.365245
0.84165	0.297982
1.31487	0.227868
1.09712	0.466661
1.22128	0.787115
1.66858	0.545691
