# Supplementary material for: Identification of potential key circular RNAs related to cognitive impairment after chronic constriction injury of the sciatic nerve
Source: Front Neurosci. 2022 Aug 18;16:925300. doi: 10.3389/fnins.2022.925300 (PMC9433970; doi:10.3389/fnins.2022.925300)
Supplement: Supplementary file 1 [file Data_Sheet_1.ZIP › Raw data/Figure 6/E. Quantity of TGF-beta.xlsx]

## Sheet: Sheet1
TGF-β
Sham	CCI
1.03449	1.26112
0.800883	1.11951
0.891129	1.46507
0.84445	1.05295
1.02096	0.965512
0.965163	1.62876
