# Supplementary material for: Identification of potential key circular RNAs related to cognitive impairment after chronic constriction injury of the sciatic nerve
Source: Front Neurosci. 2022 Aug 18;16:925300. doi: 10.3389/fnins.2022.925300 (PMC9433970; doi:10.3389/fnins.2022.925300)
Supplement: Supplementary file 1 [file Data_Sheet_1.ZIP › Raw data/Figure 6/F. Quantity of Cleaved caspase3.xlsx]

## Sheet: Sheet1
Cleaved caspase3
Sham	CCI
0.508938	0.721971
0.395244	1.21456
0.633246	0.547383
0.724648	1.35481
0.506054	1.83019
1.05601	1.27757
