# Supplementary material for: Identification of potential key circular RNAs related to cognitive impairment after chronic constriction injury of the sciatic nerve
Source: Front Neurosci. 2022 Aug 18;16:925300. doi: 10.3389/fnins.2022.925300 (PMC9433970; doi:10.3389/fnins.2022.925300)
Supplement: Supplementary file 1 [file Data_Sheet_1.ZIP › Raw data/Figure 6/G. Quantity of apoptosis.xlsx]

## Sheet: Sheet1
		Mean（Mean gray value）
CCI	1	145.764
CCI	2	135.829
CCI	3	148.893
CCI	4	142.451
CCI	5	134.777
		Mean（Mean gray value）
sham	1	45.992
sham	2	99.353
sham	3	88.616
sham	4	13.908
sham	5	83.524
apoptotic rate
Sham	CCI
0.693919	2.19926
1.49902	2.04936
1.33702	2.24647
0.209841	2.14928
1.2602	2.03349
