# Supplementary material for: Identification of potential key circular RNAs related to cognitive impairment after chronic constriction injury of the sciatic nerve
Source: Front Neurosci. 2022 Aug 18;16:925300. doi: 10.3389/fnins.2022.925300 (PMC9433970; doi:10.3389/fnins.2022.925300)
Supplement: Supplementary file 1 [file Data_Sheet_1.ZIP › Raw data/Figure S1/CircRNA Type Distribution.xlsx]

## Sheet: Sheet1
Total circRNAs					Differentially expressed circRNAs
type	Numbers	Percent			type	Numbers	Percent
antisense	209	0.0176			antisense	1	0.0131579
exonic	507	0.0428			exonic	3	0.0394737
intergenic	638	0.0538			intergenic	3	0.0394737
intronic	121	0.0102			intronic	1	0.0131579
sense-overlapping	10383	0.8756			sense-overlapping	68	0.894737
