# Supplementary material for: Identification of potential key circular RNAs related to cognitive impairment after chronic constriction injury of the sciatic nerve
Source: Front Neurosci. 2022 Aug 18;16:925300. doi: 10.3389/fnins.2022.925300 (PMC9433970; doi:10.3389/fnins.2022.925300)
Supplement: Supplementary file 1 [file Data_Sheet_1.ZIP › Raw data/Figure S2/A. GO analysis UP.csv]

ID	Term	ListHits	p-value	Category
GO:0033192	calmodulin-dependent protein phosphatase activity	2	3.21E-05	molecular_function
GO:0035613	RNA stem-loop binding	2	0.000210268	molecular_function
GO:0033173	calcineurin-NFAT signaling cascade	2	0.000217604	biological_process
GO:0004721	phosphoprotein phosphatase activity	2	0.003038187	molecular_function
GO:0048167	regulation of synaptic plasticity	2	0.004494284	biological_process
GO:0016887	ATPase activity	3	0.004909976	molecular_function
GO:0045727	positive regulation of translation	2	0.008289527	biological_process
GO:0017148	negative regulation of translation	2	0.008506833	biological_process
GO:0032436	positive regulation of proteasomal ubiquitin-dependent protein catabolic process	2	0.008506833	biological_process
GO:0061630	ubiquitin protein ligase activity	3	0.008515556	molecular_function
GO:0097422	tubular endosome	1	0.008603412	cellular_component
GO:0001740	Barr body	1	0.008603412	cellular_component
GO:0050955	thermoception	1	0.009244217	biological_process
GO:0043367	CD4-positive, alpha-beta T cell differentiation	1	0.009244217	biological_process
GO:0016569	covalent chromatin modification	1	0.009244217	biological_process
GO:0016428	tRNA (cytosine-5-)-methyltransferase activity	1	0.010906011	molecular_function
GO:0016018	cyclosporin A binding	1	0.010906011	molecular_function
GO:0033592	RNA strand annealing activity	1	0.010906011	molecular_function
GO:0042256	mature ribosome assembly	1	0.0110831	biological_process
GO:0060075	regulation of resting membrane potential	1	0.0110831	biological_process
GO:0071470	cellular response to osmotic stress	1	0.0110831	biological_process
GO:0031060	regulation of histone methylation	1	0.0110831	biological_process
GO:1902305	regulation of sodium ion transmembrane transport	1	0.0110831	biological_process
GO:0043374	CD8-positive, alpha-beta T cell differentiation	1	0.0110831	biological_process
GO:2000766	negative regulation of cytoplasmic translation	1	0.0110831	biological_process
GO:0051138	positive regulation of NK T cell differentiation	1	0.0110831	biological_process
GO:0060219	camera-type eye photoreceptor cell differentiation	1	0.0110831	biological_process
GO:0009048	dosage compensation by inactivation of X chromosome	1	0.0110831	biological_process
GO:1903799	negative regulation of production of miRNAs involved in gene silencing by miRNA	1	0.012918676	biological_process
GO:0043584	nose development	1	0.012918676	biological_process
GO:0048842	positive regulation of axon extension involved in axon guidance	1	0.012918676	biological_process
GO:1903608	protein localization to cytoplasmic stress granule	1	0.012918676	biological_process
GO:0017111	nucleoside-triphosphatase activity	1	0.01451573	molecular_function
GO:0008190	eukaryotic initiation factor 4E binding	1	0.01451573	molecular_function
GO:0060998	regulation of dendritic spine development	1	0.014750952	biological_process
GO:0045653	negative regulation of megakaryocyte differentiation	1	0.014750952	biological_process
GO:0035331	negative regulation of hippo signaling	1	0.014750952	biological_process
GO:0006816	calcium ion transport	2	0.015024817	biological_process
GO:0034452	dynactin binding	1	0.016315811	molecular_function
GO:0035562	negative regulation of chromatin binding	1	0.016579933	biological_process
GO:0051567	histone H3-K9 methylation	1	0.016579933	biological_process
GO:0039694	viral RNA genome replication	1	0.016579933	biological_process
GO:0034427	nuclear-transcribed mRNA catabolic process, exonucleolytic, 3'-5'	1	0.016579933	biological_process
GO:0006338	chromatin remodeling	2	0.017053168	biological_process
GO:0052742	phosphatidylinositol kinase activity	1	0.018112713	molecular_function
GO:0034713	type I transforming growth factor beta receptor binding	1	0.018112713	molecular_function
GO:0004143	diacylglycerol kinase activity	1	0.018112713	molecular_function
GO:0000278	mitotic cell cycle	2	0.018261872	biological_process
GO:0014883	transition between fast and slow fiber	1	0.018405624	biological_process
GO:0008272	sulfate transport	1	0.018405624	biological_process
GO:0000900	translation repressor activity, mRNA regulatory element binding	1	0.019906442	molecular_function
GO:0019531	oxalate transmembrane transporter activity	1	0.019906442	molecular_function
GO:0006470	protein dephosphorylation	2	0.020141134	biological_process
GO:0042383	sarcolemma	2	0.020187775	cellular_component
GO:0007035	vacuolar acidification	1	0.020228032	biological_process
GO:0050798	activated T cell proliferation	1	0.020228032	biological_process
GO:0045955	negative regulation of calcium ion-dependent exocytosis	1	0.020228032	biological_process
GO:0019532	oxalate transport	1	0.020228032	biological_process
GO:0060213	positive regulation of nuclear-transcribed mRNA poly(A) tail shortening	1	0.020228032	biological_process
GO:0030660	Golgi-associated vesicle membrane	1	0.020527946	cellular_component
GO:0030123	AP-3 adaptor complex	1	0.020527946	cellular_component
GO:0030018	Z disc	2	0.020786883	cellular_component
GO:0015116	sulfate transmembrane transporter activity	1	0.021697004	molecular_function
GO:0043024	ribosomal small subunit binding	1	0.021697004	molecular_function
GO:0008271	secondary active sulfate transmembrane transporter activity	1	0.021697004	molecular_function
GO:0005272	sodium channel activity	1	0.021697004	molecular_function
GO:0008135	translation factor activity, RNA binding	1	0.021697004	molecular_function
GO:0035925	mRNA 3'-UTR AU-rich region binding	1	0.021697004	molecular_function
GO:1903351	cellular response to dopamine	1	0.022047162	biological_process
GO:0034063	stress granule assembly	1	0.022047162	biological_process
GO:0050774	negative regulation of dendrite morphogenesis	1	0.022047162	biological_process
GO:0000177	cytoplasmic exosome (RNase complex)	1	0.022220079	cellular_component
GO:0031464	Cul4A-RING E3 ubiquitin ligase complex	1	0.022220079	cellular_component
GO:0010369	chromocenter	1	0.022220079	cellular_component
GO:0004620	phospholipase activity	1	0.023484403	molecular_function
GO:1902358	sulfate transmembrane transport	1	0.02386302	biological_process
GO:0015106	bicarbonate transmembrane transporter activity	1	0.025268644	molecular_function
GO:0016310	phosphorylation	2	0.025527808	biological_process
GO:1990124	messenger ribonucleoprotein complex	1	0.025595862	cellular_component
GO:0030131	clathrin adaptor complex	1	0.025595862	cellular_component
GO:0071243	cellular response to arsenic-containing substance	1	0.025675611	biological_process
GO:0032438	melanosome organization	1	0.025675611	biological_process
GO:1900153	positive regulation of nuclear-transcribed mRNA catabolic process, deadenylation-dependent decay	1	0.025675611	biological_process
GO:0006622	protein targeting to lysosome	1	0.025675611	biological_process
GO:0006897	endocytosis	2	0.02588205	biological_process
GO:0046872	metal ion binding	6	0.026960007	molecular_function
GO:0031005	filamin binding	1	0.027049735	molecular_function
GO:0005523	tropomyosin binding	1	0.027049735	molecular_function
GO:0008509	anion transmembrane transporter activity	1	0.027049735	molecular_function
GO:0030014	CCR4-NOT complex	1	0.027279521	cellular_component
GO:0061158	3'-UTR-mediated mRNA destabilization	1	0.027484941	biological_process
GO:0045948	positive regulation of translational initiation	1	0.027484941	biological_process
GO:0007178	transmembrane receptor protein serine/threonine kinase signaling pathway	1	0.027484941	biological_process
GO:0033555	multicellular organismal response to stress	1	0.027484941	biological_process
GO:0048009	insulin-like growth factor receptor signaling pathway	1	0.027484941	biological_process
GO:0005765	lysosomal membrane	2	0.028539421	cellular_component
GO:0003951	NAD+ kinase activity	1	0.028827679	molecular_function
GO:0008143	poly(A) binding	1	0.028827679	molecular_function
GO:0005852	eukaryotic translation initiation factor 3 complex	1	0.028960364	cellular_component
GO:0048490	anterograde synaptic vesicle transport	1	0.029291016	biological_process
GO:0061001	regulation of dendritic spine morphogenesis	1	0.029291016	biological_process
GO:0070886	positive regulation of calcineurin-NFAT signaling cascade	1	0.029291016	biological_process
GO:0090141	positive regulation of mitochondrial fission	1	0.029291016	biological_process
GO:0000175	3'-5'-exoribonuclease activity	1	0.030602482	molecular_function
GO:0014898	cardiac muscle hypertrophy in response to stress	1	0.031093842	biological_process
GO:0000178	exosome (RNase complex)	1	0.032313623	cellular_component
GO:0006401	RNA catabolic process	1	0.032893424	biological_process
GO:0046961	proton-transporting ATPase activity, rotational mechanism	1	0.034142687	molecular_function
GO:0008266	poly(U) RNA binding	1	0.034142687	molecular_function
GO:0005524	ATP binding	6	0.03426794	molecular_function
GO:0015301	anion:anion antiporter activity	1	0.0359081	molecular_function
GO:0097193	intrinsic apoptotic signaling pathway	1	0.038272763	biological_process
GO:0051056	regulation of small GTPase mediated signal transduction	1	0.038272763	biological_process
GO:0006402	mRNA catabolic process	1	0.038272763	biological_process
GO:0031333	negative regulation of protein complex assembly	1	0.038272763	biological_process
GO:0030904	retromer complex	1	0.038986556	cellular_component
GO:0010842	retina layer formation	1	0.040059426	biological_process
GO:0016567	protein ubiquitination	3	0.040252968	biological_process
GO:0035097	histone methyltransferase complex	1	0.040647818	cellular_component
GO:0000978	RNA polymerase II proximal promoter sequence-specific DNA binding	3	0.041147608	molecular_function
GO:0043197	dendritic spine	2	0.041173263	cellular_component
GO:0004003	ATP-dependent DNA helicase activity	1	0.041185643	molecular_function
GO:1900273	positive regulation of long-term synaptic potentiation	1	0.041842874	biological_process
GO:0010613	positive regulation of cardiac muscle hypertrophy	1	0.041842874	biological_process
GO:0097440	apical dendrite	1	0.042306301	cellular_component
GO:0031369	translation initiation factor binding	1	0.042938609	molecular_function
GO:0043539	protein serine/threonine kinase activator activity	1	0.042938609	molecular_function
GO:0015701	bicarbonate transport	1	0.043623111	biological_process
GO:0051015	actin filament binding	2	0.044627384	molecular_function
GO:0016571	histone methylation	1	0.045400144	biological_process
GO:0045070	positive regulation of viral genome replication	1	0.045400144	biological_process
GO:0010628	positive regulation of gene expression	3	0.045544502	biological_process
GO:0030742	GTP-dependent protein binding	1	0.046435253	molecular_function
GO:0004540	ribonuclease activity	1	0.046435253	molecular_function
GO:0048027	mRNA 5'-UTR binding	1	0.046435253	molecular_function
GO:0005720	nuclear heterochromatin	1	0.047265119	cellular_component
GO:0051018	protein kinase A binding	1	0.048178941	molecular_function
GO:0008625	extrinsic apoptotic signaling pathway via death domain receptors	1	0.048944619	biological_process
GO:0050770	regulation of axonogenesis	1	0.048944619	biological_process
GO:1900087	positive regulation of G1/S transition of mitotic cell cycle	1	0.048944619	biological_process
GO:0070509	calcium ion import	1	0.050712072	biological_process
GO:0007205	protein kinase C-activating G-protein coupled receptor signaling pathway	1	0.050712072	biological_process
GO:0023052	signaling	1	0.050712072	biological_process
GO:2001243	negative regulation of intrinsic apoptotic signaling pathway	1	0.050712072	biological_process
GO:0048741	skeletal muscle fiber development	1	0.050712072	biological_process
GO:0016050	vesicle organization	1	0.050712072	biological_process
GO:0048814	regulation of dendrite morphogenesis	1	0.052476342	biological_process
GO:0015991	ATP hydrolysis coupled proton transport	1	0.054237437	biological_process
GO:0019882	antigen processing and presentation	1	0.054237437	biological_process
GO:0090503	RNA phosphodiester bond hydrolysis, exonucleolytic	1	0.054237437	biological_process
GO:0086010	membrane depolarization during action potential	1	0.054237437	biological_process
GO:0003723	RNA binding	3	0.055316252	molecular_function
GO:0008089	anterograde axonal transport	1	0.05599536	biological_process
GO:0051276	chromosome organization	1	0.05599536	biological_process
GO:0046875	ephrin receptor binding	1	0.056851249	molecular_function
GO:0045807	positive regulation of endocytosis	1	0.057750117	biological_process
GO:0006357	regulation of transcription by RNA polymerase II	3	0.057995903	biological_process
GO:0000122	negative regulation of transcription by RNA polymerase II	4	0.059487731	biological_process
GO:0072332	intrinsic apoptotic signaling pathway by p53 class mediator	1	0.059501714	biological_process
GO:0042110	T cell activation	1	0.059501714	biological_process
GO:0070491	repressing transcription factor binding	1	0.062017918	molecular_function
GO:0033613	activating transcription factor binding	1	0.062017918	molecular_function
GO:0016575	histone deacetylation	1	0.062995451	biological_process
GO:0048015	phosphatidylinositol-mediated signaling	1	0.062995451	biological_process
GO:0030010	establishment of cell polarity	1	0.062995451	biological_process
GO:0046854	phosphatidylinositol phosphorylation	1	0.064737601	biological_process
GO:0031624	ubiquitin conjugating enzyme binding	1	0.065447152	molecular_function
GO:0000979	RNA polymerase II core promoter sequence-specific DNA binding	1	0.065447152	molecular_function
GO:0060999	positive regulation of dendritic spine development	1	0.066476613	biological_process
GO:0042327	positive regulation of phosphorylation	1	0.066476613	biological_process
GO:0048013	ephrin receptor signaling pathway	1	0.066476613	biological_process
GO:0032508	DNA duplex unwinding	1	0.068212492	biological_process
GO:0051453	regulation of intracellular pH	1	0.068212492	biological_process
GO:0017048	Rho GTPase binding	1	0.068864266	molecular_function
GO:0005244	voltage-gated ion channel activity	1	0.07056829	molecular_function
GO:0007616	long-term memory	1	0.071674875	biological_process
GO:0046676	negative regulation of insulin secretion	1	0.071674875	biological_process
GO:0005856	cytoskeleton	2	0.071854423	cellular_component
GO:0098655	cation transmembrane transport	1	0.075124793	biological_process
GO:0010494	cytoplasmic stress granule	1	0.076500332	cellular_component
GO:0050804	modulation of chemical synaptic transmission	1	0.076845091	biological_process
GO:0005245	voltage-gated calcium channel activity	1	0.077354292	molecular_function
GO:1904115	axon cytoplasm	1	0.078098796	cellular_component
GO:0044212	transcription regulatory region DNA binding	2	0.078560024	molecular_function
GO:0008544	epidermis development	1	0.078562289	biological_process
GO:0071902	positive regulation of protein serine/threonine kinase activity	1	0.078562289	biological_process
GO:0001975	response to amphetamine	1	0.080276392	biological_process
GO:0008168	methyltransferase activity	1	0.080729308	molecular_function
GO:0010501	RNA secondary structure unwinding	1	0.081987406	biological_process
GO:0004722	protein serine/threonine phosphatase activity	1	0.084092388	molecular_function
GO:0016604	nuclear body	2	0.084362804	cellular_component
GO:0048813	dendrite morphogenesis	1	0.085400189	biological_process
GO:0007162	negative regulation of cell adhesion	1	0.087101968	biological_process
GO:0019894	kinesin binding	1	0.087443573	molecular_function
GO:0005768	endosome	2	0.087459389	cellular_component
GO:0010468	regulation of gene expression	2	0.090834992	biological_process
GO:0009898	cytoplasmic side of plasma membrane	1	0.092364996	cellular_component
GO:0071364	cellular response to epidermal growth factor stimulus	1	0.09387846	biological_process
GO:0006936	muscle contraction	1	0.095564954	biological_process
GO:0043022	ribosome binding	1	0.095769762	molecular_function
GO:0005254	chloride channel activity	1	0.097426165	molecular_function
GO:0022627	cytosolic small ribosomal subunit	1	0.098636733	cellular_component
GO:0043280	positive regulation of cysteine-type endopeptidase activity involved in apoptotic process	1	0.098928824	biological_process
GO:0001077	transcriptional activator activity, RNA polymerase II proximal promoter sequence-specific DNA binding	2	0.098936033	molecular_function
GO:0006413	translational initiation	1	0.10060621	biological_process
GO:0006839	mitochondrial transport	1	0.102280572	biological_process
GO:0030512	negative regulation of transforming growth factor beta receptor signaling pathway	1	0.102280572	biological_process
GO:0045296	cadherin binding	2	0.1023718	molecular_function
GO:0005261	cation channel activity	1	0.108939132	molecular_function
GO:0019722	calcium-mediated signaling	1	0.108947872	biological_process
GO:0032991	protein-containing complex	3	0.10984039	cellular_component
GO:0031532	actin cytoskeleton reorganization	1	0.110607187	biological_process
GO:0036464	cytoplasmic ribonucleoprotein granule	1	0.111054632	cellular_component
GO:0004004	ATP-dependent RNA helicase activity	1	0.112202391	molecular_function
GO:0000082	G1/S transition of mitotic cell cycle	1	0.112263509	biological_process
GO:0019827	stem cell population maintenance	1	0.112263509	biological_process
GO:0042147	retrograde transport, endosome to Golgi	1	0.113916842	biological_process
GO:0071230	cellular response to amino acid stimulus	1	0.113916842	biological_process
GO:0003730	mRNA 3'-UTR binding	1	0.115454097	molecular_function
GO:0019898	extrinsic component of membrane	1	0.115668526	cellular_component
GO:0031625	ubiquitin protein ligase binding	2	0.116440679	molecular_function
GO:0007596	blood coagulation	1	0.117214564	biological_process
GO:0045202	synapse	2	0.118463628	cellular_component
GO:0000784	nuclear chromosome, telomeric region	1	0.118731571	cellular_component
GO:0007059	chromosome segregation	1	0.118858963	biological_process
GO:0010212	response to ionizing radiation	1	0.118858963	biological_process
GO:0000932	P-body	1	0.120259241	cellular_component
GO:0001725	stress fiber	1	0.121784348	cellular_component
GO:0035725	sodium ion transmembrane transport	1	0.122138864	biological_process
GO:0006606	protein import into nucleus	1	0.122138864	biological_process
GO:0007416	synapse assembly	1	0.122138864	biological_process
GO:0031901	early endosome membrane	1	0.123306896	cellular_component
GO:0060079	excitatory postsynaptic potential	1	0.125406936	biological_process
GO:0006325	chromatin organization	1	0.125406936	biological_process
GO:0006364	rRNA processing	1	0.125406936	biological_process
GO:0043154	negative regulation of cysteine-type endopeptidase activity involved in apoptotic process	1	0.130286956	biological_process
GO:0043087	regulation of GTPase activity	1	0.130286956	biological_process
GO:0002039	p53 binding	1	0.131540694	molecular_function
GO:0090630	activation of GTPase activity	1	0.131907759	biological_process
GO:0051259	protein complex oligomerization	1	0.133525636	biological_process
GO:0001227	transcriptional repressor activity, RNA polymerase II transcription regulatory region sequence-specific DNA binding	1	0.134723902	molecular_function
GO:0009615	response to virus	1	0.138361761	biological_process
GO:0016605	PML body	1	0.138392557	cellular_component
GO:0008092	cytoskeletal protein binding	1	0.139477575	molecular_function
GO:1902476	chloride transmembrane transport	1	0.144769268	biological_process
GO:0051592	response to calcium ion	1	0.146363918	biological_process
GO:0030307	positive regulation of cell growth	1	0.149544582	biological_process
GO:0090263	positive regulation of canonical Wnt signaling pathway	1	0.149544582	biological_process
GO:0008104	protein localization	1	0.151130605	biological_process
GO:0016311	dephosphorylation	1	0.152713763	biological_process
GO:0045944	positive regulation of transcription by RNA polymerase II	4	0.152856328	biological_process
GO:0016363	nuclear matrix	1	0.154696628	cellular_component
GO:0000151	ubiquitin ligase complex	1	0.157628751	cellular_component
GO:0019903	protein phosphatase binding	1	0.15824106	molecular_function
GO:0071333	cellular response to glucose stimulus	1	0.162152813	biological_process
GO:0035690	cellular response to drug	1	0.163716052	biological_process
GO:0035091	phosphatidylinositol binding	1	0.167473876	molecular_function
GO:0051291	protein heterooligomerization	1	0.174579881	biological_process
GO:0034765	regulation of ion transmembrane transport	1	0.174579881	biological_process
GO:0005737	cytoplasm	11	0.175551286	cellular_component
GO:0007626	locomotory behavior	1	0.179193841	biological_process
GO:0030054	cell junction	2	0.180565085	cellular_component
GO:0000226	microtubule cytoskeleton organization	1	0.183782811	biological_process
GO:0008144	drug binding	1	0.185646721	molecular_function
GO:0009952	anterior/posterior pattern specification	1	0.186828307	biological_process
GO:0035556	intracellular signal transduction	2	0.188072448	biological_process
GO:0007015	actin filament organization	1	0.188346923	biological_process
GO:0051091	positive regulation of DNA binding transcription factor activity	1	0.188346923	biological_process
GO:0070588	calcium ion transmembrane transport	1	0.192886306	biological_process
GO:0005815	microtubule organizing center	1	0.193459975	cellular_component
GO:0016301	kinase activity	1	0.197548273	molecular_function
GO:0003676	nucleic acid binding	2	0.197982093	molecular_function
GO:0034220	ion transmembrane transport	1	0.200397345	biological_process
GO:0007156	homophilic cell adhesion via plasma membrane adhesion molecules	1	0.200397345	biological_process
GO:0030308	negative regulation of cell growth	1	0.204871419	biological_process
GO:0001650	fibrillar center	1	0.205994521	cellular_component
GO:0000209	protein polyubiquitination	1	0.21079914	biological_process
GO:0000785	chromatin	1	0.211504724	cellular_component
GO:1990830	cellular response to leukemia inhibitory factor	1	0.213746925	biological_process
GO:0042391	regulation of membrane potential	1	0.215216814	biological_process
GO:0016055	Wnt signaling pathway	1	0.215216814	biological_process
GO:0030154	cell differentiation	2	0.217277289	biological_process
GO:0003682	chromatin binding	2	0.22284559	molecular_function
GO:0072659	protein localization to plasma membrane	1	0.223980407	biological_process
GO:0071805	potassium ion transmembrane transport	1	0.228326578	biological_process
GO:0030036	actin cytoskeleton organization	1	0.235517846	biological_process
GO:0001078	transcriptional repressor activity, RNA polymerase II proximal promoter sequence-specific DNA binding	1	0.240699511	molecular_function
GO:0001228	transcriptional activator activity, RNA polymerase II transcription regulatory region sequence-specific DNA binding	1	0.24349508	molecular_function
GO:0030426	growth cone	1	0.250361595	cellular_component
GO:0006366	transcription by RNA polymerase II	2	0.251065257	biological_process
GO:0046983	protein dimerization activity	1	0.257324345	molecular_function
GO:0003677	DNA binding	3	0.258555122	molecular_function
GO:0045892	negative regulation of transcription, DNA-templated	2	0.26077276	biological_process
GO:0005516	calmodulin binding	1	0.262787349	molecular_function
GO:0005654	nucleoplasm	5	0.266221484	cellular_component
GO:0043565	sequence-specific DNA binding	2	0.271899129	molecular_function
GO:0051301	cell division	1	0.286752095	biological_process
GO:0043161	proteasome-mediated ubiquitin-dependent protein catabolic process	1	0.286752095	biological_process
GO:0005634	nucleus	10	0.286844237	cellular_component
GO:0046982	protein heterodimerization activity	2	0.298566298	molecular_function
GO:0000790	nuclear chromatin	1	0.313046269	cellular_component
GO:0006412	translation	1	0.315621694	biological_process
GO:0045211	postsynaptic membrane	1	0.317835808	cellular_component
GO:0000287	magnesium ion binding	1	0.317853324	molecular_function
GO:0007399	nervous system development	1	0.32456769	biological_process
GO:0000981	RNA polymerase II transcription factor activity, sequence-specific DNA binding	1	0.32663567	molecular_function
GO:0005096	GTPase activator activity	1	0.33776677	molecular_function
GO:0008270	zinc ion binding	2	0.355525248	molecular_function
GO:0010629	negative regulation of gene expression	1	0.355602202	biological_process
GO:0005764	lysosome	1	0.362871706	cellular_component
GO:0014069	postsynaptic density	1	0.369539769	cellular_component
GO:0045087	innate immune response	1	0.391022838	biological_process
GO:0006886	intracellular protein transport	1	0.397877041	biological_process
GO:0003924	GTPase activity	1	0.400910822	molecular_function
GO:0001701	in utero embryonic development	1	0.402404926	biological_process
GO:0005730	nucleolus	2	0.404130323	cellular_component
GO:0043547	positive regulation of GTPase activity	1	0.409134965	biological_process
GO:0000977	RNA polymerase II regulatory region sequence-specific DNA binding	1	0.411947187	molecular_function
GO:0007155	cell adhesion	1	0.421283163	biological_process
GO:0003674	molecular_function	5	0.444122298	molecular_function
GO:0000139	Golgi membrane	1	0.447399169	cellular_component
GO:0007420	brain development	1	0.449043048	biological_process
GO:0004842	ubiquitin-protein transferase activity	1	0.455176513	molecular_function
GO:0004674	protein serine/threonine kinase activity	1	0.459225597	molecular_function
GO:0019904	protein domain specific binding	1	0.467236677	molecular_function
GO:0043065	positive regulation of apoptotic process	1	0.476504011	biological_process
GO:0008150	biological_process	4	0.481011217	biological_process
GO:0008134	transcription factor binding	1	0.490587584	molecular_function
GO:0005575	cellular_component	4	0.496173712	cellular_component
GO:0006355	regulation of transcription, DNA-templated	2	0.497157675	biological_process
GO:0007283	spermatogenesis	1	0.505461367	biological_process
GO:0030424	axon	1	0.505534577	cellular_component
GO:0044877	protein-containing complex binding	1	0.507448299	molecular_function
GO:0008285	negative regulation of cell proliferation	1	0.515685225	biological_process
GO:0019899	enzyme binding	1	0.532608806	molecular_function
GO:0005887	integral component of plasma membrane	2	0.558876095	cellular_component
GO:0043005	neuron projection	1	0.574669406	cellular_component
GO:0030425	dendrite	1	0.599618816	cellular_component
GO:0006468	protein phosphorylation	1	0.603514662	biological_process
GO:0005515	protein binding	3	0.603691186	molecular_function
GO:0019901	protein kinase binding	1	0.605346151	molecular_function
GO:0043025	neuronal cell body	1	0.641517119	cellular_component
GO:0016020	membrane	2	0.653676972	cellular_component
GO:0005739	mitochondrion	2	0.657163541	cellular_component
GO:0043066	negative regulation of apoptotic process	1	0.661169889	biological_process
GO:0006351	transcription, DNA-templated	1	0.710106492	biological_process
GO:0003700	DNA binding transcription factor activity	1	0.742532205	molecular_function
GO:0043231	intracellular membrane-bounded organelle	1	0.765492493	cellular_component
GO:0005794	Golgi apparatus	1	0.803363692	cellular_component
GO:0005783	endoplasmic reticulum	1	0.814504552	cellular_component
GO:0042803	protein homodimerization activity	1	0.820658153	molecular_function
GO:0005829	cytosol	4	0.823394735	cellular_component
GO:0005886	plasma membrane	5	0.878526127	cellular_component
GO:0016021	integral component of membrane	3	0.997605067	cellular_component
