# Supplementary material for: Identification of potential key circular RNAs related to cognitive impairment after chronic constriction injury of the sciatic nerve
Source: Front Neurosci. 2022 Aug 18;16:925300. doi: 10.3389/fnins.2022.925300 (PMC9433970; doi:10.3389/fnins.2022.925300)
Supplement: Supplementary file 1 [file Data_Sheet_1.ZIP › Raw data/Figure S2/B. GO analysis Down.csv]

ID	Term	ListHits	p-value	Category
GO:0014069	postsynaptic density	4	0.000718351	cellular_component
GO:0090503	RNA phosphodiester bond hydrolysis, exonucleolytic	2	0.000926347	biological_process
GO:0006897	endocytosis	3	0.001068996	biological_process
GO:0061025	membrane fusion	2	0.001334172	biological_process
GO:0006605	protein targeting	2	0.001486012	biological_process
GO:0043197	dendritic spine	3	0.0030062	cellular_component
GO:0048365	Rac GTPase binding	2	0.003040785	molecular_function
GO:0005737	cytoplasm	14	0.006679074	cellular_component
GO:0035021	negative regulation of Rac protein signal transduction	1	0.007516155	biological_process
GO:0043987	histone H3-S10 phosphorylation	1	0.007516155	biological_process
GO:0098887	neurotransmitter receptor transport, endosome to postsynaptic membrane	1	0.007516155	biological_process
GO:0045759	negative regulation of action potential	1	0.007516155	biological_process
GO:0033522	histone H2A ubiquitination	1	0.007516155	biological_process
GO:0071817	MMXD complex	1	0.007773422	cellular_component
GO:0016185	synaptic vesicle budding from presynaptic endocytic zone membrane	1	0.009012853	biological_process
GO:0072201	negative regulation of mesenchymal cell proliferation	1	0.009012853	biological_process
GO:0010606	positive regulation of cytoplasmic mRNA processing body assembly	1	0.009012853	biological_process
GO:0090166	Golgi disassembly	1	0.009012853	biological_process
GO:0072718	response to cisplatin	1	0.009012853	biological_process
GO:0070728	leucine binding	1	0.009457629	molecular_function
GO:0022843	voltage-gated cation channel activity	1	0.009457629	molecular_function
GO:0031749	D2 dopamine receptor binding	1	0.009457629	molecular_function
GO:0005819	spindle	2	0.009964132	cellular_component
GO:0071638	negative regulation of monocyte chemotactic protein-1 production	1	0.010507381	biological_process
GO:0048285	organelle fission	1	0.010507381	biological_process
GO:0003374	dynamin family protein polymerization involved in mitochondrial fission	1	0.010507381	biological_process
GO:0003209	cardiac atrium morphogenesis	1	0.010507381	biological_process
GO:0051057	positive regulation of small GTPase mediated signal transduction	1	0.011999742	biological_process
GO:1904645	response to amyloid-beta	1	0.011999742	biological_process
GO:0033081	regulation of T cell differentiation in thymus	1	0.011999742	biological_process
GO:0000212	meiotic spindle organization	1	0.011999742	biological_process
GO:0097428	protein maturation by iron-sulfur cluster transfer	1	0.011999742	biological_process
GO:0006108	malate metabolic process	1	0.011999742	biological_process
GO:0003344	pericardium morphogenesis	1	0.011999742	biological_process
GO:0031256	leading edge membrane	1	0.012409471	cellular_component
GO:0003720	telomerase activity	1	0.012591016	molecular_function
GO:0017124	SH3 domain binding	2	0.012996908	molecular_function
GO:0002084	protein depalmitoylation	1	0.013489939	biological_process
GO:0071233	cellular response to leucine	1	0.013489939	biological_process
GO:0061384	heart trabecula morphogenesis	1	0.013489939	biological_process
GO:0042129	regulation of T cell proliferation	1	0.013489939	biological_process
GO:0006397	mRNA processing	2	0.013552947	biological_process
GO:0005049	nuclear export signal receptor activity	1	0.014154133	molecular_function
GO:0003691	double-stranded telomeric DNA binding	1	0.014154133	molecular_function
GO:0045176	apical protein localization	1	0.014977974	biological_process
GO:0035020	regulation of Rac protein signal transduction	1	0.014977974	biological_process
GO:0000290	deadenylation-dependent decapping of nuclear-transcribed mRNA	1	0.014977974	biological_process
GO:0000289	nuclear-transcribed mRNA poly(A) tail shortening	1	0.014977974	biological_process
GO:0003254	regulation of membrane depolarization	1	0.014977974	biological_process
GO:0016070	RNA metabolic process	1	0.014977974	biological_process
GO:1900242	regulation of synaptic vesicle endocytosis	1	0.014977974	biological_process
GO:0030056	hemidesmosome	1	0.015488559	cellular_component
GO:0030117	membrane coat	1	0.015488559	cellular_component
GO:0031301	integral component of organelle membrane	1	0.015488559	cellular_component
GO:0005222	intracellular cAMP activated cation channel activity	1	0.01571487	molecular_function
GO:0008474	palmitoyl-(protein) hydrolase activity	1	0.01571487	molecular_function
GO:0006090	pyruvate metabolic process	1	0.016463851	biological_process
GO:0046549	retinal cone cell development	1	0.016463851	biological_process
GO:0050803	regulation of synapse structure or activity	1	0.016463851	biological_process
GO:0008409	5'-3' exonuclease activity	1	0.017273232	molecular_function
GO:0005634	nucleus	13	0.01758854	cellular_component
GO:1902065	response to L-glutamate	1	0.017947572	biological_process
GO:1900244	positive regulation of synaptic vesicle endocytosis	1	0.017947572	biological_process
GO:0002031	G-protein coupled receptor internalization	1	0.017947572	biological_process
GO:0002260	lymphocyte homeostasis	1	0.017947572	biological_process
GO:0032495	response to muramyl dipeptide	1	0.017947572	biological_process
GO:2001259	positive regulation of cation channel activity	1	0.019429141	biological_process
GO:0007020	microtubule nucleation	1	0.019429141	biological_process
GO:0007165	signal transduction	4	0.019482416	biological_process
GO:0044327	dendritic spine head	1	0.02008984	cellular_component
GO:0005088	Ras guanyl-nucleotide exchange factor activity	1	0.020382841	molecular_function
GO:0004535	poly(A)-specific ribonuclease activity	1	0.020382841	molecular_function
GO:0010529	negative regulation of transposition	1	0.020908561	biological_process
GO:0048011	neurotrophin TRK receptor signaling pathway	1	0.020908561	biological_process
GO:0044877	protein-containing complex binding	3	0.021959556	molecular_function
GO:0061029	eyelid development in camera-type eye	1	0.022385835	biological_process
GO:0035563	positive regulation of chromatin binding	1	0.022385835	biological_process
GO:0005523	tropomyosin binding	1	0.023482987	molecular_function
GO:0031005	filamin binding	1	0.023482987	molecular_function
GO:0061001	regulation of dendritic spine morphogenesis	1	0.023860965	biological_process
GO:0006259	DNA metabolic process	1	0.023860965	biological_process
GO:0000930	gamma-tubulin complex	1	0.024670381	cellular_component
GO:0043196	varicosity	1	0.024670381	cellular_component
GO:0045742	positive regulation of epidermal growth factor receptor signaling pathway	1	0.025333955	biological_process
GO:0000175	3'-5'-exoribonuclease activity	1	0.026573699	molecular_function
GO:0042711	maternal behavior	1	0.026804807	biological_process
GO:0016226	iron-sulfur cluster assembly	1	0.026804807	biological_process
GO:0072583	clathrin-dependent endocytosis	1	0.028273525	biological_process
GO:0036477	somatodendritic compartment	1	0.030745662	cellular_component
GO:0000159	protein phosphatase type 2A complex	1	0.030745662	cellular_component
GO:0051932	synaptic transmission, GABAergic	1	0.03120457	biological_process
GO:0051056	regulation of small GTPase mediated signal transduction	1	0.03120457	biological_process
GO:0030054	cell junction	3	0.031847795	cellular_component
GO:0005697	telomerase holoenzyme complex	1	0.032258771	cellular_component
GO:0000242	pericentriolar material	1	0.032258771	cellular_component
GO:0000266	mitochondrial fission	1	0.032666903	biological_process
GO:0007141	male meiosis I	1	0.034127113	biological_process
GO:0050998	nitric-oxide synthase binding	1	0.034259383	molecular_function
GO:0018345	protein palmitoylation	1	0.035585204	biological_process
GO:0005248	voltage-gated sodium channel activity	1	0.035789503	molecular_function
GO:0006468	protein phosphorylation	3	0.036704621	biological_process
GO:0006511	ubiquitin-dependent protein catabolic process	2	0.037569801	biological_process
GO:0097440	apical dendrite	1	0.03828846	cellular_component
GO:0007131	reciprocal meiotic recombination	1	0.038495038	biological_process
GO:0051225	spindle assembly	1	0.038495038	biological_process
GO:0001782	B cell homeostasis	1	0.039946788	biological_process
GO:0000070	mitotic sister chromatid segregation	1	0.039946788	biological_process
GO:0042162	telomeric DNA binding	1	0.040365886	molecular_function
GO:0030552	cAMP binding	1	0.041886701	molecular_function
GO:0006611	protein export from nucleus	1	0.044289402	biological_process
GO:0004693	cyclin-dependent protein serine/threonine kinase activity	1	0.044921381	molecular_function
GO:0008536	Ran GTPase binding	1	0.044921381	molecular_function
GO:0045211	postsynaptic membrane	2	0.045849243	cellular_component
GO:0016323	basolateral plasma membrane	2	0.046224105	cellular_component
GO:0007140	male meiotic nuclear division	1	0.047173978	biological_process
GO:0032212	positive regulation of telomere maintenance via telomerase	1	0.047173978	biological_process
GO:0048786	presynaptic active zone	1	0.047265119	cellular_component
GO:0005795	Golgi stack	1	0.047265119	cellular_component
GO:0005096	GTPase activator activity	2	0.048525795	molecular_function
GO:0051973	positive regulation of telomerase activity	1	0.048613125	biological_process
GO:0035458	cellular response to interferon-beta	1	0.050050182	biological_process
GO:0008022	protein C-terminus binding	2	0.051268654	molecular_function
GO:0007017	microtubule-based process	1	0.051485151	biological_process
GO:0007052	mitotic spindle organization	1	0.051485151	biological_process
GO:0048514	blood vessel morphogenesis	1	0.051485151	biological_process
GO:0061630	ubiquitin protein ligase activity	2	0.051665047	molecular_function
GO:0019888	protein phosphatase regulator activity	1	0.05397007	molecular_function
GO:0005876	spindle microtubule	1	0.054683899	cellular_component
GO:0017112	Rab guanyl-nucleotide exchange factor activity	1	0.055470148	molecular_function
GO:0016592	mediator complex	1	0.056160955	cellular_component
GO:0032590	dendrite membrane	1	0.057635786	cellular_component
GO:0007032	endosome organization	1	0.060051298	biological_process
GO:1901998	toxin transport	1	0.060051298	biological_process
GO:0051262	protein tetramerization	1	0.060051298	biological_process
GO:0032007	negative regulation of TOR signaling	1	0.060051298	biological_process
GO:0005874	microtubule	2	0.061284654	cellular_component
GO:0005547	phosphatidylinositol-3,4,5-trisphosphate binding	1	0.06144762	molecular_function
GO:0031623	receptor internalization	1	0.061471738	biological_process
GO:0004672	protein kinase activity	2	0.061929999	molecular_function
GO:0016235	aggresome	1	0.062046957	cellular_component
GO:0008543	fibroblast growth factor receptor signaling pathway	1	0.062890114	biological_process
GO:0006342	chromatin silencing	1	0.064306428	biological_process
GO:0031941	filamentous actin	1	0.064976669	cellular_component
GO:0043666	regulation of phosphoprotein phosphatase activity	1	0.065720684	biological_process
GO:0043547	positive regulation of GTPase activity	2	0.066544675	biological_process
GO:0007173	epidermal growth factor receptor signaling pathway	1	0.067132885	biological_process
GO:0010501	RNA secondary structure unwinding	1	0.067132885	biological_process
GO:0005905	clathrin-coated pit	1	0.067897555	cellular_component
GO:0031122	cytoplasmic microtubule organization	1	0.068543033	biological_process
GO:0015030	Cajal body	1	0.069354697	cellular_component
GO:0001917	photoreceptor inner segment	1	0.069354697	cellular_component
GO:0001942	hair follicle development	1	0.069951131	biological_process
GO:0016604	nuclear body	2	0.070676927	cellular_component
GO:0003924	GTPase activity	2	0.07104944	molecular_function
GO:0070936	protein K48-linked ubiquitination	1	0.071357182	biological_process
GO:0030331	estrogen receptor binding	1	0.07182078	molecular_function
GO:0048286	lung alveolus development	1	0.072761189	biological_process
GO:0005881	cytoplasmic microtubule	1	0.073712956	cellular_component
GO:0007265	Ras protein signal transduction	1	0.074163156	biological_process
GO:0055038	recycling endosome membrane	1	0.07516133	cellular_component
GO:0051287	NAD binding	1	0.077698712	molecular_function
GO:0005643	nuclear pore	1	0.079493361	cellular_component
GO:0003007	heart morphogenesis	1	0.081142468	biological_process
GO:0032580	Golgi cisterna membrane	1	0.083805823	cellular_component
GO:0005654	nucleoplasm	6	0.08733091	cellular_component
GO:0050729	positive regulation of inflammatory response	1	0.088071176	biological_process
GO:0008344	adult locomotory behavior	1	0.09082857	biological_process
GO:0004842	ubiquitin-protein transferase activity	2	0.094856356	molecular_function
GO:0016607	nuclear speck	2	0.095531391	cellular_component
GO:0005089	Rho guanyl-nucleotide exchange factor activity	1	0.096555825	molecular_function
GO:0007059	chromosome segregation	1	0.097687024	biological_process
GO:0004004	ATP-dependent RNA helicase activity	1	0.097990915	molecular_function
GO:0043198	dendritic shaft	1	0.099452119	cellular_component
GO:0045202	synapse	2	0.099894605	cellular_component
GO:0035725	sodium ion transmembrane transport	1	0.100416453	biological_process
GO:0032956	regulation of actin cytoskeleton organization	1	0.105851514	biological_process
GO:0043087	regulation of GTPase activity	1	0.107205338	biological_process
GO:0000784	nuclear chromosome, telomeric region	1	0.107877534	cellular_component
GO:0090630	activation of GTPase activity	1	0.10855719	biological_process
GO:0071320	cellular response to cAMP	1	0.10855719	biological_process
GO:0007283	spermatogenesis	2	0.108952274	biological_process
GO:0000932	P-body	1	0.10927436	cellular_component
GO:0005200	structural constituent of cytoskeleton	1	0.109392989	molecular_function
GO:0005525	GTP binding	2	0.110319922	molecular_function
GO:0001725	stress fiber	1	0.110669076	cellular_component
GO:0005546	phosphatidylinositol-4,5-bisphosphate binding	1	0.110808465	molecular_function
GO:0035023	regulation of Rho protein signal transduction	1	0.111254993	biological_process
GO:0005249	voltage-gated potassium channel activity	1	0.112221779	molecular_function
GO:0060021	roof of mouth development	1	0.115286983	biological_process
GO:0005085	guanyl-nucleotide exchange factor activity	1	0.119256007	molecular_function
GO:0032088	negative regulation of NF-kappaB transcription factor activity	1	0.120635618	biological_process
GO:0051592	response to calcium ion	1	0.120635618	biological_process
GO:0008092	cytoskeletal protein binding	1	0.122054666	molecular_function
GO:0007264	small GTPase mediated signal transduction	1	0.123298263	biological_process
GO:0005730	nucleolus	3	0.126557882	cellular_component
GO:0016567	protein ubiquitination	2	0.127241078	biological_process
GO:0007346	regulation of mitotic cell cycle	1	0.127277699	biological_process
GO:0051289	protein homotetramerization	1	0.128600314	biological_process
GO:0030424	axon	2	0.129799154	cellular_component
GO:0030334	regulation of cell migration	1	0.129921001	biological_process
GO:0060041	retina development in camera-type eye	1	0.131239764	biological_process
GO:0006887	exocytosis	1	0.131239764	biological_process
GO:0007030	Golgi organization	1	0.132556604	biological_process
GO:0030659	cytoplasmic vesicle membrane	1	0.132700194	cellular_component
GO:0043679	axon terminus	1	0.136772018	cellular_component
GO:0019899	enzyme binding	2	0.137090117	molecular_function
GO:0021766	hippocampus development	1	0.140417435	biological_process
GO:0000151	ubiquitin ligase complex	1	0.143517459	cellular_component
GO:0005543	phospholipid binding	1	0.144138165	molecular_function
GO:0034765	regulation of ion transmembrane transport	1	0.144322119	biological_process
GO:0006898	receptor-mediated endocytosis	1	0.148209746	biological_process
GO:0035264	multicellular organism growth	1	0.148209746	biological_process
GO:0006355	regulation of transcription, DNA-templated	3	0.148251996	biological_process
GO:0000226	microtubule cytoskeleton organization	1	0.152080386	biological_process
GO:0000398	mRNA splicing, via spliceosome	1	0.152080386	biological_process
GO:0000278	mitotic cell cycle	1	0.155934111	biological_process
GO:0031966	mitochondrial membrane	1	0.158178986	cellular_component
GO:0055037	recycling endosome	1	0.159499785	cellular_component
GO:0005178	integrin binding	1	0.161686766	molecular_function
GO:0005524	ATP binding	4	0.165310948	molecular_function
GO:0000209	protein polyubiquitination	1	0.174951483	biological_process
GO:0005815	microtubule organizing center	1	0.17648938	cellular_component
GO:0042391	regulation of membrane potential	1	0.178705198	biological_process
GO:0016055	Wnt signaling pathway	1	0.178705198	biological_process
GO:0030018	Z disc	1	0.182935255	cellular_component
GO:0007605	sensory perception of sound	1	0.184924925	biological_process
GO:0019901	protein kinase binding	2	0.187328629	molecular_function
GO:0001650	fibrillar center	1	0.188056899	cellular_component
GO:0071805	potassium ion transmembrane transport	1	0.189868072	biological_process
GO:0045892	negative regulation of transcription, DNA-templated	2	0.19181501	biological_process
GO:0000785	chromatin	1	0.193147578	cellular_component
GO:0017137	Rab GTPase binding	1	0.193179373	molecular_function
GO:0016192	vesicle-mediated transport	1	0.193556503	biological_process
GO:0030036	actin cytoskeleton organization	1	0.19600648	biological_process
GO:0008360	regulation of cell shape	1	0.203313547	biological_process
GO:0071356	cellular response to tumor necrosis factor	1	0.204525166	biological_process
GO:0018105	peptidyl-serine phosphorylation	1	0.208149404	biological_process
GO:0008021	synaptic vesicle	1	0.21320424	cellular_component
GO:0006281	DNA repair	1	0.223671786	biological_process
GO:0030182	neuron differentiation	1	0.227212098	biological_process
GO:0046983	protein dimerization activity	1	0.227248819	molecular_function
GO:0043025	neuronal cell body	2	0.23080662	cellular_component
GO:0045893	positive regulation of transcription, DNA-templated	2	0.23409789	biological_process
GO:0015630	microtubule cytoskeleton	1	0.236397452	cellular_component
GO:0051301	cell division	1	0.240060901	biological_process
GO:0046777	protein autophosphorylation	1	0.243529313	biological_process
GO:0046982	protein heterodimerization activity	2	0.24401891	molecular_function
GO:0071222	cellular response to lipopolysaccharide	1	0.250420529	biological_process
GO:0051015	actin filament binding	1	0.255175936	molecular_function
GO:0003713	transcription coactivator activity	1	0.256367875	molecular_function
GO:0006351	transcription, DNA-templated	2	0.25891713	biological_process
GO:0043209	myelin sheath	1	0.258930694	cellular_component
GO:0042802	identical protein binding	3	0.28233637	molecular_function
GO:0004871	signal transducer activity	1	0.293556078	molecular_function
GO:0006974	cellular response to DNA damage stimulus	1	0.311893784	biological_process
GO:0015031	protein transport	1	0.318184998	biological_process
GO:0046872	metal ion binding	3	0.335212188	molecular_function
GO:0008017	microtubule binding	1	0.336465026	molecular_function
GO:0006886	intracellular protein transport	1	0.337744396	biological_process
GO:0010468	regulation of gene expression	1	0.339771608	biological_process
GO:0000122	negative regulation of transcription by RNA polymerase II	2	0.342461745	biological_process
GO:0032496	response to lipopolysaccharide	1	0.349818495	biological_process
GO:0005768	endosome	1	0.363324972	cellular_component
GO:0006954	inflammatory response	1	0.366561734	biological_process
GO:0005829	cytosol	6	0.373968018	cellular_component
GO:0031410	cytoplasmic vesicle	1	0.382233299	cellular_component
GO:0007568	aging	1	0.388555665	biological_process
GO:0043065	positive regulation of apoptotic process	1	0.408904997	biological_process
GO:0004674	protein serine/threonine kinase activity	1	0.412994098	molecular_function
GO:0000139	Golgi membrane	1	0.41472618	cellular_component
GO:0005794	Golgi apparatus	2	0.422404155	cellular_component
GO:0008285	negative regulation of cell proliferation	1	0.445104324	biological_process
GO:0005102	signaling receptor binding	1	0.470788712	molecular_function
GO:0005887	integral component of plasma membrane	2	0.50353155	cellular_component
GO:0005515	protein binding	3	0.504162182	molecular_function
GO:0005813	centrosome	1	0.530484886	cellular_component
GO:0003723	RNA binding	1	0.535368268	molecular_function
GO:0030425	dendrite	1	0.562503651	cellular_component
GO:0043565	sequence-specific DNA binding	1	0.593668475	molecular_function
GO:0055114	oxidation-reduction process	1	0.59511768	biological_process
GO:0016020	membrane	2	0.597807306	cellular_component
GO:0009986	cell surface	1	0.633607719	cellular_component
GO:0032991	protein-containing complex	1	0.658808717	cellular_component
GO:0005886	plasma membrane	6	0.661293898	cellular_component
GO:0008270	zinc ion binding	1	0.668127637	molecular_function
GO:0003674	molecular_function	3	0.748796132	molecular_function
GO:0005622	intracellular	1	0.755391393	cellular_component
GO:0005783	endoplasmic reticulum	1	0.781628214	cellular_component
GO:0003677	DNA binding	1	0.79399464	molecular_function
GO:0008150	biological_process	2	0.800617253	biological_process
GO:0005739	mitochondrion	1	0.87325803	cellular_component
GO:0004930	G-protein coupled receptor activity	1	0.926948642	molecular_function
GO:0005575	cellular_component	1	0.969029693	cellular_component
